# Supplementary material for: Assessing the latest advances in bone marrow stem cell therapy for Avascular Necrosis hip: A comprehensive systematic review, meta-analysis, and meta-regression of randomized controlled trial studies
Source: PLoS One. 2025 Jun 24;20(6):e0297319. doi: 10.1371/journal.pone.0297319 (PMC12186972; doi:10.1371/journal.pone.0297319)
Supplement: S1 — (XLSX) [file pone.0297319.s001.xlsx]

## Sheet: Sheet1
Included Studies
No.	Author, Year	Title	Included in the Review
1	Dewei, et al; 2012	Treatment of early stage osteonecrosis of the femoral head with autologous implantation of bone marrow-derived and cultured mesenchymal stem cells	Yes
2	Kang, et al; 2018	Clinical efficiency of bone marrow mesenchymal stem cell implantation for osteonecrosis of the femoral head: a matched pair control study with simple core decompression	Yes
3	Hernigou, et al; 2018	Cell therapy versus simultaneous contralateral decompression in symptomatic corticosteroid osteonecrosis: a thirty year follow-up prospective randomized study of one hundred and twenty five adult patients	Yes
4	Dewei, et al; 2014	Autologous Bone Marrow Mesenchymal Stem Cells Associated with Tantalum Rod Implantation and Vascularized Iliac Grafting for the Treatment of End-Stage Osteonecrosis of the Femoral Head	Yes
5	Ma et al., 2014	Efficacy of autologous bone marrow buffy coat grafting combined with core decompression in patients with avascular necrosis of femoral head: a prospective, double-blinded, randomized, controlled study	Yes
6	Tabatabaee, et al; 2015	Combining Concentrated Autologous Bone Marrow Stem Cells Injection With Core Decompression Improves Outcome for Patients with Early-Stage Osteonecrosis of the Femoral Head: A Comparative Study	Yes
7	Sen, et al; 2012	Early Results of Core Decompression and Autologous Bone Marrow Mononuclear Cells Instillation in Femoral Head Osteonecrosis A Randomized Control Study	Yes
8	Yan, et al; 2015	Autologous mesenchymal stem cell implantation in the management of osteonecrosis of the femoral head	Yes
9	Cruz-Pardos, et al; 2016	Mid-term comparative outcomes of autologous bone-marrow concentration to treat osteonecrosis of the femoral head in standard practice	Yes
10	Liu et al; 2013	Core decompression and implantation of bone marrow mononuclear cells with porous hydroxylapatite composite filler for the treatment of osteonecrosis of the femoral head	Yes
Excluded Studies
No.	Author, Year	Title	Included in the Review	Reason of Exclusion
1	Liu et al., 2025	Progress of porous tantalum surface-modified biomaterial coatings in bone tissue engineering	No	Different outcomes
2	Yuan et al., 2025	Core decompression assisted by multi-functional minimally invasive instruments	No	Different outcomes
3	Zhu et al., 2025	Shuanghe decoction against steroid-induced osteonecrosis: network pharmacology approach	No	Different outcomes
4	Graue et al., 2025	α-MSH and fracture healing	No	Different outcomes
5	Zhang et al., 2025	GRP78 and CHOP expressions in non-traumatic osteonecrosis	No	Different outcomes
6	Le et al., 2025	Exosomal miR-122 and osteogenic differentiation in alcoholic osteonecrosis	No	Different outcomes
7	Sun et al., 2025	Polydopamine grafting polyether ether ketone for osteonecrosis repair	No	Different outcomes
8	Mao et al., 2025	Exosome-related gene signature in steroid-induced osteonecrosis	No	Different outcomes
9	Bogusławska et al., 2025	Non-coding RNAs and stromal cell migration	No	Different outcomes
10	Tang et al., 2025	Small-diameter core decompression with PRP in early osteonecrosis	No	Different outcomes
11	Dubé et al., 2025	Techniques of core decompression for idiopathic AVN	No	Different outcomes
12	Sun L. et al., 2025	PRP with intersecting vs. multiple decompression techniques	No	Different outcomes
13	Saldaña et al., 2025	Bone microstructure in idiopathic osteonecrosis	No	Different outcomes
14	Li S. et al., 2025	Cell communication in osteogenesis–angiogenesis coupling	No	Different outcomes
15	Lara-Taranchenko et al., 2025	Decompression and biological therapy before femoral head collapse	No	Different outcomes
16	Zhang Y. et al., 2025	Osteoporosis: natural medicines and molecular targets	No	Different outcomes
17	Li L. et al., 2025	Intra-articular injection therapy for hip osteoarthritis	No	Different outcomes
18	Ji et al., 2025	Icariin and PI3K-AKT-UTX/EZH2 signaling in steroid-induced osteonecrosis	No	Different outcomes
19	Zhao F. et al., 2025	Radial shock wave therapy in periprosthetic osteolysis	No	Different outcomes
20	Watanabe et al., 2025	Bilateral transtrochanteric rotational osteotomy using CT navigation	No	Different outcomes
21	Quan et al., 2025	Injectable hydrogel and angiogenesis in femoral head osteonecrosis	No	Different outcomes
22	Liao et al., 2025	Non-coding RNA and stem cell programmed death in disease therapy	No	Different outcomes
23	Wu X. et al., 2025	Animal models of steroid-induced osteonecrosis	No	Different outcomes
24	Shen et al., 2025	Magnesium implants and osteoclastogenesis inhibition	No	Different outcomes
25	Fang et al., 2025	Irisin and vascular dysfunction in steroid-induced injury	No	Different outcomes
26	Gao et al., 2025	Research progress of connexin 43 mediated gap junction communication regulating bone metabolism in glucocorticoid-induced osteonecrosis of the femoral head	No	Different outcomes
27	Kurup et al., 2025	Assessment of the effects of core decompression on the patho-biomechanics of the femoral head in avascular necrosis: A biomechanical perspective	No	Different outcomes
28	Joseph et al., 2025	Treatment options for secondary osteonecrosis of the knee in young adults (Systematic review and meta-analysis)	No	Different outcomes
29	Erciyes et al., 2025	Core decompression and bone marrow aspirate injection in avascular necrosis of the femoral head	No	Different outcomes
30	Ho et al., 2025	Characterizing therapeutic effects of velvet antler using different omics strategies	No	Different outcomes
31	Han et al., 2025	Comprehensive Analysis of the Active Components and Mechanisms of Panax notoginseng in Steroid-associated Necrosis of Femoral Head	No	Different outcomes
32	Kämmerer et al., 2025	Safety and preliminary efficacy of an electrically stimulated implant for mandibular bone regeneration	No	Different outcomes
33	Li et al., 2025	The multifaceted roles of extracellular vesicles in osteonecrosis of the femoral head	No	Different outcomes
34	Nietsch et al., 2025	Variability in the classification, management, and outcome reporting for avascular necrosis of the femoral head: A systematic review	No	Different outcomes
35	Zhu et al., 2025	Chondrocalcin: Insights into its regulation and multi-function in cartilage and bone	No	Different outcomes
36	Alarcin et al., 2025	Biomimetic 3D bioprinted bilayer GelMA scaffolds for delivery of BMP-2 and VEGF in bone regeneration	No	Different outcomes
37	Kim et al., 2025	Multilayer Film with Bioactive and Antiadhesive Layers for Accelerated Tendon Regeneration	No	Different outcomes
38	Salama et al., 2025	Injectable Hydrogel Technologies for Bone Disease Treatment	No	Different outcomes
39	Yang et al., 2025	Dual-target nanotherapy for vascular endothelium and bone mesenchymal stem cells halt steroid-induced osteonecrosis progression	No	Different outcomes
40	Millot et al., 2025	Management of children and adolescents with chronic myeloid leukemia: Expert panel recommendations	No	Different outcomes
41	Parsa et al., 2025	Comparing modified light bulb with multiple drilling methods in non-traumatic femoral head osteonecrosis	No	Different outcomes
42	Chen et al., 2025	Advancements in 3D printing technologies for personalized treatment of osteonecrosis of the femoral head	No	Different outcomes
43	Özdemir et al., 2025	The Relationship Between Femoral Head Avascular Necrosis and Erectile Dysfunction: A Retrospective Study	No	Different outcomes
44	Jiang et al., 2025	Therapeutic Potential of Nano-Sustained-Release Factors for Bone Scaffolds	No	Different outcomes
45	Fan et al., 2025	Vascularized Bone Tissue Engineering with Advanced 3D Printing Technology	No	Different outcomes
46	Fan J.-X. et al., 2025	miRNA regulation of H-type blood vessels in bone metabolic diseases and TCM intervention	No	Different outcomes
47	Andriolo et al., 2025	Conservative treatments of bone marrow lesions	No	Different outcomes
48	Sleem et al., 2025	Genetics and Epigenetics of Legg-Calvé-Perthes Disease	No	Different outcomes
49	Wei et al., 2025	Nature Herbal Medicine- Tissue Engineering Strategies for Regulate Cell Homeostasis in Bone Regeneration	No	Different outcomes
50	Zhou et al., 2025	Hollow-Tube-Whisker-Modified BCP Ceramics with SDF-1α and EPCs for Steroid-Induced Osteonecrosis	No	Different outcomes
51	Lee et al., 2025	Glucocorticoids Alter Bone Microvascular Barrier via MAPK/Connexin43 Mechanisms	No	Mechanism-focused, not directly relevant
52	He et al., 2025	Effect of β-Ecdysterone modulation of osteogenic differentiation of bone mesenchymal stem cells on hormonal femoral head necrosis in juvenile rabbits	No	Animal study, not applicable to review
53	D’Amario et al., 2025	Evaluation of Functional Outcomes, Survivorship and Complications of Hypoallergenic Fixed-Bearing Medial and Lateral Unicompartmental Knee Arthroplasty	No	Unrelated joint and procedure focus
54	Wang et al., 2025	Analysis of Animal Models of Traumatic Osteonecrosis of the Femoral Head Based on Blood Supply: A Literature Review	No	Animal model-focused
55	Li et al., 2025	A new mechanism in steroid-induced osteonecrosis of the femoral head and the protective role of simvastatin	No	Mechanism-focused
56	Mirghaffari et al., 2025	Electro-spun piezoelectric PLLA smart composites as a scaffold on bone fracture: A review	No	Scaffold material-focused
57	Rouzbahani & Ghanaati, 2025	Intra-Arterial Stem Cell Injection for Treating Various Diseases: A New Frontier in Interventional Radiology	No	Broad topic, not specific to ONFH
58	Li et al., 2025	Hereditary non-spherocytic hemolytic anemia with GPI mutations successfully treated with allogeneic hematopoietic stem cell transplantation	No	Unrelated disease topic
59	Call et al., 2025	Osteonecrosis of the femoral head in the peripartum period: A systematic review	No	Review but limited clinical data
60	Tang et al., 2025	Effect of Icariin on Steroid-induced Ferroptosis in Rat Bone Microvascular Endothelial Cells	No	Animal study, non-human data
61	Chu et al., 2025	Mechanism of Gushining Granules in Attenuating Dexamethasone-induced Apoptosis of Bone Marrow Mesenchymal Stem Cells via Activating PI3K/Akt/Bad Pathway	No	Traditional medicine, mechanism study
62	Zhang et al., 2025	Mechanism of Traditional Chinese Medicine in Treating Steroid-Induced Osteonecrosis of Femoral Head via Regulating PI3K/Akt Pathway: A Review	No	Review, traditional medicine focus
63	Zhou et al., 2025	Autophagy-targeted therapy for pulmonary inflammation by 2D MX2 nanosheets	No	Not related to bone or osteonecrosis
64	Tang et al., 2025	Huc-MSC-derived exosomes alleviates alcohol-induced osteonecrosis of the femoral head through targeting the miR-25-3p/GREM1 axis	No	Mechanism-focused, experimental study
65	Liu et al., 2025	Application of integrated omics in aseptic loosening of prostheses after hip replacement	No	Related to prosthesis loosening
66	Hoveidaei et al., 2025	Clinical challenges in bone tissue engineering - A narrative review	No	Review, broad bone engineering topic
67	Zaffagnini et al., 2025	Orthobiologic therapies delay the need for hip arthroplasty in patients with avascular necrosis of the femoral head: A systematic review and survival analysis	No	Treatment focused, outside scope
68	Kopp & Rammelt, 2025	Posttraumatic Avascular Necrosis of the Talus: Prevention, Course, and Treatment Options	No	Talus focus, not femoral head
69	Xu et al., 2025	Diagnosis of leg diseases in broiler chickens: A retrospective review	No	Veterinary topic
70	Kopp et al., 2025	Post-traumatic osteonecrosis of the talus	No	Talus focus
71	Li et al., 2025	The role of Piezo1 in bone marrow stem cells in response to elevated intraosseous pressure on regulating osteogenesis and angiogenesis of steroid-induced osteonecrosis of the femoral head	No	Mechanism study
72	Qi et al., 2025	Hip joint-preserving strategies for treating osteonecrosis of the femoral head: From nonoperative to operative procedures	No	Review, treatment focus
73	Sifan et al., 2025	miRNA-378a overexpression of macrophage cell line composite collagen sponge: anti-inflammation and tissue repair promotion	No	Experimental, cellular study
74	Feng et al., 2025	Application of cell therapy in rheumatoid arthritis: Focusing on the immunomodulatory strategies of Mesenchymal stem cells	No	Rheumatoid arthritis focus
75	Feng et al., 2025	Hyperbaric Oxygen Therapy for the Treatment of Bone-Related Diseases	No	General bone diseases, not ONFH-specific
76	Wright et al., 2025	Current Concepts and Clinical Applications in Cartilage Tissue Engineering	No	Review on cartilage tissue engineering
77	Guo et al., 2025	Therapeutic effect of low-dose BMSCs-Loaded 3D microscaffold on early osteonecrosis of the femoral head	No	Experimental study, not clinical review
78	Mu et al., 2025	What Non-Arthroplasty Options are Viable for Patients Who Have Early-Stage Femoral Head Osteonecrosis?	No	Treatment focused, limited data
79	Stacchi et al., 2025	Biomechanical Basis for Bone Healing and Osseointegration of Implants in Sinus Grafts	No	Focus on sinus grafts, not femoral head
80	Rupprecht & Krishnaswamy, 2025	Osteonecrosis: A disabling disease not to be ignored in asthma and atopic conditions	No	Disease focus not specific to ONFH
81	Zhong et al., 2025	Jack Surgery: Reconstructing Collapsed Femoral Head in Association with Research Circulation Osseous Stage III Osteonecrosis: A Series of 13 Cases	No	Surgical series, limited scope
82	Lu et al., 2025	Evaluating the clinical potential of bioceramic-rods for revascularization in osteonecrosis of the femoral head: a systematic review	No	Focus on bioceramic rods, specific treatment
83	Pico et al., 2025	Efficacy of a single dose of cryopreserved human umbilical cord mesenchymal stromal cells for knee osteoarthritis	No	Relevant clinical trial
84	Yang et al., 2025	3D-printed manganese dioxide incorporated scaffold promotes osteogenic-angiogenic coupling for refractory bone defect	No	Experimental but promising therapeutic study
85	Beck & Trasolini, 2025	Editorial Commentary: Osteochondral Autograft and Allograft Show Favorable Outcomes for High-Grade Hip Femoral Cartilage Lesions	No	Editorial, commentary only
86	Dai et al., 2025	Indirect 3D printing CDHA scaffolds with hierarchical porous structure to promote osteoinductivity and bone regeneration	No	Review on scaffold materials
87	Zhang et al., 2025	Regulating ferroptosis of osteoblasts by traditional Chinese medicine in treatment of steroid-induced avascular necrosis of femoral head	No	Traditional medicine, mechanism focus
88	Hu et al., 2025	The role of the PKCζ/JNK signaling pathway in regulating the development of femoral head necrosis	No	Mechanism study
89	Xu et al., 2025	Potential efficacy and mechanisms of icariin for the animal model of osteonecrosis of the femoral head	No	Animal model study
90	Jiang et al., 2025	USP13 overexpression in BMSCs enhances anti-apoptotic ability and guards against methylprednisolone-induced osteonecrosis in rats	No	Experimental, animal model
91	Zhang et al., 2025	Chemokines and PI3K/AKT signaling pathway mediate spontaneously ruptured hepatocellular carcinoma	No	Not related to osteonecrosis
92	Hariawan et al., 2025	Nanomaterial application for protein delivery in bone regeneration therapy	No	Broad nanomaterial topic
93	Zuo et al., 2025	MiR-370-3p regulate TLR4/SLC7A11/GPX4 to alleviate glucocorticoids-induced osteonecrosis of femoral head	No	Relevant molecular study
94	Hua et al., 2025	Research progress of circRNAs in bone-related diseases	No	Broad bone disease topic
95	Aloofy et al., 2025	Long-Term Survival Rates of a Sickle Cell Disease Cohort in Saudi Arabia	No	Disease epidemiology unrelated
96	Zhu et al., 2025	Bioengineering strategies targeting angiogenesis: Innovative solutions for osteonecrosis of the femoral head	No	Relevant bioengineering review
97	Yang et al., 2025	MiRNA-223-5p inhibits hypoxia-induced apoptosis of BMSCs and promotes repair in Legg-Calvé-Perthes disease	No	Relevant molecular study
98	Dong & Jin, 2025	Targeting Chondrocyte Hypertrophy as Strategies for the Treatment of Osteoarthritis	No	Osteoarthritis focus, not ONFH
99	Zhang et al., 2025	HDAC1 overexpression inhibits steroid-induced apoptosis of mouse osteocyte-like MLO-Y4 cells	No	Experimental cell study
100	Andriolo et al., 2025	A nosographic and etiopathogenetic framework for subchondral bone marrow lesions in the knee: A narrative review	No	Relevant review on bone lesions
101	Mella et al., 2025	The Role of Chronic Inflammation in Pediatric Cancer	No	Different outcomes
102	Woolley et al., 2025	Evaluation of Spin in Clinical Trials of Mesenchymal Stromal Cells for Knee Osteoarthritis	No	Different outcomes
103	Yessirkepov et al., 2025	Use of platelet-rich plasma in rheumatic diseases	No	Different outcomes
104	Casale et al., 2025	Long-term outcomes of avascular necrosis in sickle cell disease	No	Different outcomes
105	Bian et al., 2025	Advances in meniscus tissue engineering: From bench to bedside	No	Different outcomes
106	Lin et al., 2025	Mesenchymal stem cells for osteoarthritis: Recent advances	No	Different outcomes
107	Sachs et al., 2025	YouTube Is an Inconsistent Source of Information on Orthobiologics	No	Different outcomes
108	Liang et al., 2025	Mg–Sc alloy promotes angiogenesis–osteogenesis coupling and ameliorates steroid-induced ON	No	Different outcomes
109	Li et al., 2025	Utilizing bioinformatics to identify biomarkers and immune cell ratios in femoral head necrosis	No	Different outcomes
110	Eshraghi et al., 2025	Mesenchymal Stem Cell–Derived Exosome Efficacy and Safety in Musculoskeletal Tissues	No	Different outcomes
111	Zhang et al., 2025	Research Progress of Bone Grafting: A Comprehensive Review	No	Different outcomes
112	Yılmaz et al., 2025	Effects of systemic ozone application and hyperbaric oxygen therapy on avascular necrosis	No	Different outcomes
113	Zhang et al., 2025	B-Lymphoid Tyrosine Kinase Crosslinks Redox and Apoptosis Signaling Networks	No	Different outcomes
114	Angeli et al., 2025	Local injection of human dental pulp stem cells for juvenile avascular necrosis treatment	No	Different outcomes
115	Alayleh et al., 2025	Retrospective Analysis and Characterization of Avascular Necrosis in Pediatric Leukemia	No	Different outcomes
116	Li et al., 2025	Update on the correlation between mitochondrial function and osteonecrosis of the femoral head	No	Different outcomes
117	Li et al., 2025	Harmine ameliorates steroid-induced osteonecrosis of the femoral head	No	Different outcomes
118	Varady et al., 2025	Systematic review of matched study designs in shoulder arthroplasty	No	Different outcomes
119	Johnson et al., 2025	Incidence and Risk Factors for Steroid-associated Osteonecrosis in Children and Adolescents	No	Different outcomes
120	Yang et al., 2025	Regenerative effects of engineered extracellular vesicles on repairing bone defects	No	Different outcomes
121	Liu et al., 2025	Quantitation of global histone post-translational modifications reveal anti-inflammatory mechanisms	No	Different outcomes
122	Loose et al., 2025	Femoral head necrosis after femoral neck fracture – A lifelong burden	No	Different outcomes
123	Dai et al., 2025	From normal to necrotic: Raman spectroscopy sheds light on ONJ bone margins	No	Different outcomes
124	Longfei et al., 2025	Exosomes in cartilage microenvironment regulation and cartilage repair	No	Different outcomes
125	Wang et al., 2025	The vascular microenvironment and its stem cells regulate vascular homeostasis	No	Different outcomes
126	Jiang et al., 2024	Biomimetic Extracellular Vesicles Based on Composite Bioactive Ions for the Treatment of Ischemic Bone Disease	No	Different outcomes
127	Zakirova et al., 2024	Use of Multipotent Mesenchymal Stromal Cells as Part of Bone Marrow Concentrate in the Complex Treatment of Aseptic Necrosis of the Femoral Head: A Systematic Review	No	Different outcomes
128	Wu et al., 2024	Predictive value of MSCT perfusion imaging parameters for poor prognosis in patients with osteonecrosis of the femoral head	No	Different outcomes
129	Kosheverova et al., 2024	Evaluation of Reference Gene Stability for Investigations of Intracellular Signalling in Human Cancer and Non-Malignant Mesenchymal Stromal Cells	No	Different outcomes
130	Zhong et al., 2024	Human Umbilical Cord Mesenchymal Stem Cells Prevent Steroid-Induced Avascular Necrosis of the Femoral Head by Modulating Cellular Autophagy	No	Different outcomes
131	Mustafa et al., 2024	Influence of platelet-rich plasma on RANKL and IL-1 immunohistochemical expression in periodontitis-related bone cell proliferation and differentiation	No	Different outcomes
132	Wang et al., 2024	Risk factors for proximal radial abnormalities in children with untreated chronic Monteggia fractures: a review of 142 cases	No	Different outcomes
133	Jia et al., 2024	Bone biochemical markers, bone mineral density, and the risk of osteonecrosis of the femoral head: a Mendelian randomization study	No	Different outcomes
134	Shao et al., 2024	Inhibition of sympathetic tone via hypothalamic descending pathway propagates glucocorticoid-induced endothelial impairment and osteonecrosis of the femoral head	No	Different outcomes
135	Ikezaki et al., 2024	Exosomes secreted from human-derived adipose stem cells prevent progression of osteonecrosis of the femoral head	No	Different outcomes
136	Sørensen et al., 2024	Microglia induce an interferon-stimulated gene expression profile in glioblastoma and increase glioblastoma resistance to temozolomide	No	Different outcomes
137	Wang et al., 2024	Mechanism of action of Salvia miltiorrhiza on avascular necrosis of the femoral head determined by integrated network pharmacology and molecular dynamics simulation	No	Different outcomes
138	El-Tahan et al., 2024	The circulatory levels and bone expression of MIR21, 34a, 155 and their target genes in a section of Egyptian Population	No	Different outcomes
139	Jones et al., 2024	Longitudinal outcomes of chronically transfused adults with sickle cell disease and a history of childhood stroke	No	Different outcomes
140	Han et al., 2024	Taohong siwu decoction suppresses oxidative stress-induced myocardial apoptosis post-myocardial infarction by inhibiting PTEN pathway	No	Different outcomes
141	Wu et al., 2024	Translational horizons in stem cell therapy for osteonecrosis of the femoral head: a journey from basic research to clinical practice through bibliometric insights	No	Different outcomes
142	Vaish & Vaishya, 2024	Stem cells in orthopaedics and sports injuries: A comprehensive review and future research directions	No	Different outcomes
143	Duan et al., 2024	Exosomal miR-1a-3p derived from glucocorticoid-stimulated M1 macrophages promotes the adipogenic differentiation of BMSCs in glucocorticoid-associated osteonecrosis of the femoral head by targeting Cebpz	No	Different outcomes
144	Yu et al., 2024	Preliminary study of the role of histone deacetylase (HDAC) in steroid-induced avascular necrosis of the femoral head induced by BMSC adipogenic differentiation	No	Different outcomes
145	Xu et al., 2024	Efficacy study of platelet-rich plasma combined with core decompression and bone grafting in the treatment of early-stage avascular necrosis of the femoral head: a retrospective study	No	Different outcomes
146	Cheng & Mirzaei, 2024	Exploring the feasibility of pharmacologic management in non-traumatic osteonecrosis: An etiology-based hypothesis	No	Different outcomes
147	Huang et al., 2024	SOST/Sclerostin impairs the osteogenesis and angiogesis in glucocorticoid-associated osteonecrosis of femoral head	No	Different outcomes
148	Wu et al., 2024	Identification and validation of endoplasmic reticulum stress-related genes in patients with steroid-induced osteonecrosis of the femoral head	No	Different outcomes
149	Kou et al., 2024	The application of extracorporeal shock wave therapy on stem cells therapy to treat various diseases	No	Different outcomes
150	Liu et al., 2024	Integrated proteomics and metabolomics analysis of sclerosis-related proteins and femoral head necrosis following internal fixation of femoral neck fractures	No	Different outcomes
151	Sung et al., 2024	Proteomic profiling of extracellular vesicles derived from human serum for biomarkers in Avascular necrosis	No	Different outcomes
152	Li et al., 2024	Subtrochanteric fracture after core decompression for osteonecrosis of the femoral head: case report and literature review	No	Different outcomes
153	Rodham et al., 2024	Cellular therapies for bone repair: current insights	No	Different outcomes
154	Yang et al., 2024	rESWT promoted angiogenesis via Bach1/Wnt/β-catenin signaling pathway	No	Different outcomes
155	Wang et al., 2024	Astaxanthin-mediated Nrf2 activation ameliorates glucocorticoid-induced oxidative stress and mitochondrial dysfunction	No	Different outcomes
156	Vaishya et al., 2024	Highly-Cited Papers on Fracture Non-union – A Bibliometric Analysis (1990–2023)	No	Different outcomes
157	Tang et al., 2024	Mesenchymal stem cell-derived extracellular vesicles: regulator and carrier for bone diseases	No	Different outcomes
158	Ma et al., 2024	Research progress in hormone-induced femoral head necrosis pathogenesis based on microvessels	No	Different outcomes
159	Yuan et al., 2024	Exosomes from M2 macrophages prevent steroid-induced osteonecrosis by modulating inflammation	No	Different outcomes
160	Shi et al., 2024	17 variants interaction of Wnt/β-catenin pathway associated with osteonecrosis development	No	Different outcomes
161	Fang et al., 2024	m6A methylation modification and immune infiltration analysis in osteonecrosis of the femoral head	No	Different outcomes
162	Xie et al., 2024	Fgf2-mediated tau protein phosphorylation in cognitive deficits induced by sevoflurane in aged rats	No	Different outcomes
163	Zhao et al., 2024	Correlation of serum and local CXCL13 levels with severity in non-traumatic osteonecrosis	No	Different outcomes
164	Migliorini et al., 2024	Avascular necrosis following corticosteroids administration for severe COVID-19	No	Different outcomes
165	Okamoto et al., 2024	Cellular senescence associated with osteonecrosis while mesenchymal stem cell conditioned medium inhibits bone collapse	No	Different outcomes
166	Zhao et al., 2024	Natural collapse course of non-traumatic osteonecrosis of the femoral head based on matrix model	No	Different outcomes
167	Wang et al., 2024	Regenerative therapies for femoral head necrosis: systematic review and network meta-analysis	No	Different outcomes
168	Li et al., 2024	Network meta-analysis of invasive treatment for early-stage osteonecrosis	No	Different outcomes
169	Zhao et al., 2024	Molecular mechanisms of intra-articular changes in osteonecrosis using DIA proteomics and bioinformatics	No	Different outcomes
170	Yongchang et al., 2024	Mechanical performance and collapse risk prediction of avascular necrosis under walking movement	No	Different outcomes
171	Fang et al., 2024	Alpha-2-macroglobulin mitigates glucocorticoid-induced osteonecrosis via Keap1/Nrf2 pathway activation	No	Different outcomes
172	Lin et al., 2024	Overexpression of long non-coding RNA gm16104 affects osteogenic differentiation	No	Different outcomes
173	D’Amore et al., 2024	Changes in Angiogenesis and Bone Turnover Markers in Gaucher Disease developing Osteonecrosis	No	Different outcomes
174	Alanis-Gómez et al., 2024	Magnesium-Doped Hydroxyapatite Nanofibers for Medicine Applications: Antimicrobial Activity and Cytotoxicity Study	No	Different outcomes
175	Wang et al., 2024	Angiogenesis of Avascular Necrosis of the Femoral Head: A Classic Treatment Strategy	No	Different outcomes
176	Demuynck et al., 2024	Systematic Review on Working Mechanisms of Signaling Pathways in Fibrosis During Shockwave Therapy	No	Different outcomes
177	Ma et al., 2024	Porous metal materials for applications in orthopedic field: A review on mechanisms in bone healing	No	Different outcomes
178	Jin et al., 2024	AEBP1 restores osteoblastic differentiation under dexamethasone treatment by activating PI3K/AKT signalling	No	Different outcomes
179	Han et al., 2024	Nonviral genetic manipulation system with microenvironmental cascade sensitivity for the treatment of TNBC-associated metastatic bone tumor	No	Different outcomes
180	Vaishya et al., 2024	Scientometric analysis of global research on delayed and nonunion of fractures (2004–2023)	No	Different outcomes
181	Zu et al., 2024	Tree-inspired magnesium hybrid column for preventing hip collapse in steroid-associated osteonecrosis in bipedal emus	No	Different outcomes
182	Zhu et al., 2024	Bone complications of cancer treatment	No	Different outcomes
183	Barnhart et al., 2024	Pleomorphic sarcoma secondary to proximal femoral epiphysiolysis with bone infarction over 4 years after cementless total hip replacement in a dog	No	Different outcomes
184	Lin et al., 2024	Zoledronic acid relieves steroid-induced avascular necrosis of femoral head via inhibiting FOXD3 mediated ANXA2 transcriptional activation	No	Different outcomes
185	Bozkurt et al., 2024	Biological Augmentation With Retro-Drilling Core Decompression in Early Stage of Femoral Head Avascular Necrosis	No	Different outcomes
186	Sun et al., 2024	Ortho-silicic Acid Prevents Glucocorticoid-Induced Femoral Head Necrosis by Promoting Akt Phosphorylation to Inhibit Endoplasmic Reticulum Stress-Mediated Apoptosis and Enhance Angiogenesis and Osteogenesis	No	Different outcomes
187	Sheng et al., 2024	CircCDR1as/miR-7-5p/RAF1 axis promotes autophagy levels in steroid-induced necrosis of the femoral head	No	Different outcomes
188	Chen et al., 2024	Significance of JAK-STAT signaling pathway in steroid-induced osteonecrosis of femoral head	No	Different outcomes
189	Hu et al., 2024	Factors influencing traumatic osteonecrosis in patients with Pauwels type III femoral neck fracture	No	Different outcomes
190	Tozatto-Maio et al., 2024	Inflammatory pathways and anti-inflammatory therapies in sickle cell disease	No	Different outcomes
191	Baek et al., 2024	Evaluation of Safety and Efficacy of Cell Therapy Based on Osteoblasts Derived from Umbilical Cord Mesenchymal Stem Cells for Osteonecrosis of the Femoral Head: Study Protocol for a Single-Center, Open-Label, Phase I Clinical Trial	No	Different outcomes
192	Villani et al., 2024	Exosome-Laden Hydrogels as Promising Carriers for Oral and Bone Tissue Engineering: Insight into Cell-Free Drug Delivery	No	Different outcomes
193	Park et al., 2024	Tissue-Engineered Bone Regeneration for Medium-to-Large Osteonecrosis of the Femoral Head in the Weight-Bearing Portion: An Observational Study	No	Different outcomes
194	Wang et al., 2024	Tanshinone IIA promotes osteogenic differentiation potential and suppresses adipogenic differentiation potential of bone marrow mesenchymal stem cells	No	Different outcomes
195	Wu et al., 2024	Atorvastatin exerts a preventive effect against steroid-induced necrosis of the femoral head by modulating Wnt5a release	No	Different outcomes
196	Park et al., 2024	Fostering tissue engineering and regenerative medicine to treat musculoskeletal disorders in bone and muscle	No	Different outcomes
197	Ma et al., 2024	Mechanisms underlying internal heat-type acupuncture in the treatment of steroid-induced osteonecrosis of the femoral head in rabbits	No	Different outcomes
198	Gaojin et al., 2024	Oleanolic acid alleviates steroid-induced osteonecrosis of the femoral head in rats by regulating Wnt/beta-catenin signaling pathway	No	Different outcomes
199	Zhang et al., 2024	Ferroptosis: Regulatory mechanisms and potential targets for bone metabolism: A review	No	Different outcomes
200	Liu et al., 2024	Preliminary study on the mechanism by which exosomes derived from human exfoliated deciduous teeth improve the proliferation and osteogenic inhibitory effect of glucocorticoid-induced BMSCs	No	Different outcomes
201	Yang et al. (2024)	Palliative effect of rotating magnetic field on glucocorticoid-induced osteonecrosis of the femoral head in rats by regulating osteoblast differentiation	No	Different outcomes
202	Wang et al. (2024)	3D printed zirconia ceramic tool for bone repair with multifunction of drug release, drilling and implantation	No	Different outcomes
203	Wan et al. (2024)	Omaveloxolone ameliorates glucocorticoid-induced osteonecrosis of the femoral head by promoting osteogenesis and angiogenesis	No	Different outcomes
204	Chen et al. (2024)	Exploring of exosomes in pathogenesis, diagnosis and therapeutic of osteonecrosis of the femoral head: the mechanisms and signaling pathways	No	Different outcomes
205	Li et al. (2024)	Spinal nerve transection-induced upregulation of KDM4A in the dorsal root ganglia contributes to the development and maintenance of neuropathic pain via promoting CCL2 expression in rats	No	Different outcomes
206	Goncharov et al. (2024)	Conservative Treatment in Avascular Necrosis of the Femoral Head: A Systematic Review	No	Different outcomes
207	Jiang et al. (2024)	Chemotactic recruitment of genetically engineered cell membrane-camouflaged metal−organic framework nanoparticles for ischemic osteonecrosis treatment	No	Different outcomes
208	Lindsay et al. (2024)	The Multiplicative Effects of Individual Risk Factors in the Development of Osteonecrosis of the Femoral Head	No	Different outcomes
209	Yuan et al. (2024)	Recent advances in nanomaterials for the treatment of femoral head necrosis	No	Different outcomes
210	Yammine et al. (2024)	ER procollagen storage defect without coupled unfolded protein response drives precocious arthritis	No	Different outcomes
211	Xu et al. (2024)	Jintiange capsule ameliorates glucocorticoid-induced osteonecrosis of the femoral head in rats by regulating the activity and differentiation of BMSCs	No	Different outcomes
212	Khanchandani et al. (2024)	Clinical Characteristics, Current Treatment Options, Potential Mechanisms, Biomarkers, and Therapeutic Targets in Avascular Necrosis of Femoral Head	No	Different outcomes
213	Ma et al. (2024)	Mechanisms by which baicalein protects against steroid-induced osteonecrosis of the femoral head in rats	No	Different outcomes
214	Jie et al. (2024)	Active ingredients of Panax notoginseng regulate signaling pathways related to steroid-induced necrosis of the femoral head	No	Different outcomes
215	Wang et al. (2024)	Clinical study on Shujin Huoxue Tablets combined with alendronate sodium in treatment of early steroid induced femoral head necrosis	No	Different outcomes
216	Hanna et al. (2024)	A Systematic Review of Laser Photobiomodulation Dosimetry and Treatment Protocols in the Management of Medications-Related Osteonecrosis of the Jaws	No	Different outcomes
217	Yue et al. (2024)	Aucubin suppresses TLR4/NF-κB signalling to shift macrophages toward M2 phenotype in glucocorticoid-associated osteonecrosis of the femoral head	No	Different outcomes
218	Zhao et al. (2024)	Genetic Analysis of Potential Biomarkers and Therapeutic Targets in Ferroptosis from Steroid-Induced Osteonecrosis of the Femoral Head Based on Machine Learning	No	Different outcomes
219	Wojdasiewicz et al. (2024)	Salidroside: A Promising Agent in Bone Metabolism Modulation	No	Different outcomes
220	Palo et al. (2024)	Augmentation of Autologous Platelet-Rich Plasma in Hip Salvage in Stages I and II of Avascular Necrosis: Randomized Blinded Trial Comparing 3 Surgical Techniques in 82 Patients	No	Different outcomes
221	Patro et al. (2024)	Efficacy of Autologous Adult Live-Cultured Osteoblast (AALCO) Implantation in Avascular Necrosis of the Femoral Head: A Mid-Term Outcome Analysis	No	Different outcomes
222	Yu et al. (2024)	A gelatin methacryloyl (GelMA) treated with gallic acid and coated with specially designed nanoparticles derived from ginseng enhances the healing of wounds in diabetic rats	No	Different outcomes
223	Wang et al. (2024)	Multi-sequence MRI-based radiomics: An objective method to diagnose early-stage osteonecrosis of the femoral head	No	Different outcomes
224	Yoon et al. (2024)	Implantation of Culture-Expanded Bone Marrow Derived Mesenchymal Stromal Cells for Treatment of Osteonecrosis of the Femoral Head	No	Different outcomes
225	Li et al. (2024)	Zoledronic Acid and Enriched Autologous Bone Marrow Stem Cell Implantation for Femoral Head Osteonecrosis	No	Different outcomes
226	Yixuan et al. (2024)	Applicable techniques for subchondral separation of femoral head necrosis treated by tissue engineering	No	Different outcomes
227	Lou et al. (2024)	Etiology, pathology, and treatment of osteonecrosis of the femoral head in adolescents: A comprehensive review	No	Different outcomes
228	Rozhdestvenskiy et al. (2024)	Evaluation of the elemental composition and radiological density of bone tissue when replacing a metaphyseal defect with bioceramic phosphate-silicate granules (experimental study)	No	Different outcomes
229	Kumar et al. (2024)	Extracellular vesicle and lipoprotein diagnostics (ExoLP-Dx) with membrane sensor: A robust microfluidic platform to overcome heterogeneity	No	Different outcomes
230	Gosal et al. (2024)	Combined approach of transtrochanteric rotational osteotomy and secretome implantation for avascular necrosis of femoral head: A case series	No	Different outcomes
231	Wang et al., 2024	Naringin exerts antibacterial and anti-inflammatory effects on mice with Staphylococcus aureus–induced osteomyelitis	No	Different outcomes
232	Tomaru et al., 2024	Effects of bone marrow-derived mesenchymal stem cell transplantation in piglet Legg-Calve-Perthes disease models: A pilot study	No	Different outcomes
233	Chen et al., 2024	Danshen injection mitigated the cerebral ischemia/reperfusion injury by suppressing neuroinflammation via the HIF-1α/CXCR4/NF-κB signaling pathway	No	Different outcomes
234	Isleyen et al., 2024	The Preventive Effect of Preoperative and Postoperative Selenium on the Medication-Related Osteonecrosis of the Jaw: An Animal Study in Rats	No	Different outcomes
235	Vaishya et al., 2024	Global Stem Cell Research in Orthopaedics: A Bibliometric Study from 1995 to 2020	No	Different outcomes
236	Huang et al., 2024	Bushen Huoxue recipe ameliorates ovarian function via promoting BMSCs proliferation and homing to ovaries in POI mice	No	Different outcomes
237	Nishimaki et al., 2024	Application of mesenchymal stromal cell sheets to prevent medication-related osteonecrosis of the jaw with titanium implants in rats	No	Different outcomes
238	Xu et al., 2024	The hidden dangers of short-term glucocorticoid use in children: A genomic analysis	No	Different outcomes
239	Dubé et al., 2024	Avascular necrosis of the hip	No	Different outcomes
240	Grigoriou & Kim, 2024	Legg-Calvé-Perthes disease	No	Different outcomes
241	Hogea et al., 2024	Exploring the Association between COVID-19 and Femoral Head Necrosis: A Comprehensive Review	No	Different outcomes
242	Zhang et al., 2024	Advances in the Pathogenesis of Steroid-Associated Osteonecrosis of the Femoral Head	No	Different outcomes
243	Trentani et al., 2024	Role of Autologous Micro-Fragmented Adipose Tissue in Osteoarthritis Treatment	No	Different outcomes
244	Shi & Lu, 2024	Application and advances in multi-omics analysis in non-traumatic osteonecrosis of femoral head	No	Different outcomes
245	Chen et al., 2024	Visualization Analysis of Small Extracellular Vesicles in the Application of Bone-Related Diseases	No	Different outcomes
246	Stokes et al., 2024	Biologics Approaches—When, Why, and How?	No	Different outcomes
247	Sewaralthahab et al., 2024	Effects of hydroxyurea on fertility in male and female sickle cell disease patients. A systemic review and meta-analysis	No	Different outcomes
248	Yu et al., 2024	Unraveling the potential of nanozymes in the tapestry of orthopedic healing	No	Different outcomes
249	Peyravian et al., 2024	Designing and synthesis of injectable hydrogel based on carboxymethyl cellulose/carboxymethyl chitosan containing QK peptide for femoral head osteonecrosis healing	No	Different outcomes
250	Nordberg et al., 2024	Recent advancements in cartilage tissue engineering innovation and translation	No	Different outcomes
251	Chang et al., 2024	Total Joint Arthroplasty Is a Viable Treatment Option for Patients With Osteonecrosis and Osteoarthritis After Bone Marrow Transplantation	No	Case series
252	Chen et al., 2024	Activation of BMP4/SMAD pathway by HIF-1α in hypoxic environment promotes osteogenic differentiation of BMSCs and leads to ectopic bone formation	No	Molecular mechanism focus
253	Dovern et al., 2024	Effect of allogeneic hematopoietic stem cell transplantation on sickle cell disease-related organ complications: A systematic review and meta-analysis	No	Hematology focus
254	Moghassemi et al., 2024	Extracellular vesicles in nanomedicine and regenerative medicine: A review over the last decade	No	Review, nanomedicine focus
255	Rotz et al., 2024	International recommendations for screening and preventative practices for long-term survivors of transplantation and cellular therapy: a 2023 update	No	Transplantation focus
256	Kamal et al., 2024	Effect of gamma and Ultraviolet-C sterilization on BMP-7 level of indigenously prepared demineralized freeze-dried bone allograft	No	Sterilization method focus
257	Raza & Khan, 2024	Unilateral avascular necrosis of the right hip in an HIV patient with tearing of the rectus femoris and adductor longus muscles	No	Case report
258	Xu et al., 2024	Role of TLR4 / NF-κB signaling pathway in steroid-induced osteonecrosis of the femoral head	No	Chinese journal
259	Tianyi et al., 2024	Identification of differences in N6-methyladenosine-related genes in steroid-induced femoral head necrosis	No	Molecular biology focus
260	Bakan & Avan, 2024	PRP Treatment for hip	No	Book chapter
261	Erkuş, S., Bacaksiz, T. - 2024	PRP treatment for avascular necrosis	No	Different outcomes
262	Li, X., Liang, T., Dai, B., ... - 2024	Excess glucocorticoids inhibit murine bone turnover via modulating the immunometabolism of the skeletal microenvironment	No	Different outcomes
263	Liao, Z., Zheng, X., Li, H., ... - 2024	Carboxypeptidase M modulates BMSCs osteogenesis–adipogenesis via the MAPK/ERK pathway	No	Different outcomes
264	Mutlu, M., Zora, H., Bayrak, G., ... - 2024	Osseoscopy-assisted core decompression and debridement in the treatment of avascular necrosis of the femoral head	No	Different outcomes
265	Homma, Y., Yamasaki, T., Tashiro, K., ... - 2024	Autologous concentrated bone marrow injection for precollapse osteonecrosis of the femoral head concurrent with contralateral total hip arthroplasty	No	Different outcomes
266	Liu, L., Jiang, X., He, Z., ... - 2024	Inhibitory effect of total flavonoids of rhizoma drynariae on the expression of pro-apoptotic factors in hormone-induced avascular necrosis of the femoral head in juvenile rabbits via JAK2/STAT3/SOCS3 pathway	No	Different outcomes
267	Li, H.-M., Xing, T., Li, S.-H., ... - 2024	Research progress on mechanism of traditional Chinese medicine intervention in angiogenesis in prevention and treatment of nontraumatic avascular necrosis of femoral head	No	Different outcomes
268	Wang, Q., Yang, Z., Li, Q., ... - 2024	Lithium prevents glucocorticoid-induced osteonecrosis of the femoral head by regulating autophagy	No	Different outcomes
269	Saba, E., Sandhu, M.A., Pelagalli, A. - 2024	Canine Mesenchymal Stromal Cell Exosomes: State-of-the-Art Characterization, Functional Analysis and Applications in Various Diseases	No	Different outcomes
270	Coppola, C., Greco, M., Munir, A., ... - 2024	Osteoarthritis: Insights into Diagnosis, Pathophysiology, Therapeutic Avenues, and the Potential of Natural Extracts	No	Different outcomes
271	Guo, G., Ouyang, W., Wang, G., ... - 2024	Clinical evaluation of platelet-rich plasma therapy for osteonecrosis of the femoral head: A systematic review and meta-analysis	No	Different outcomes
272	Weiss, M.B., Syed, S.A., Whiteson, H.Z., ... - 2024	Navigating Post-Traumatic Osteoporosis: A Comprehensive Review of Epidemiology, Pathophysiology, Diagnosis, Treatment, and Future Directions	No	Different outcomes
273	Hernigou, P., Homma, Y., Hernigou, J., ... - 2024	Mesenchymal Stem Cell Therapy for Bone Repair of Human Hip Osteonecrosis with Bilateral Match-Control Evaluation	No	Different outcomes
274	Wang, S., Jia, Z., Dai, M., ... - 2024	Advances in natural and synthetic macromolecules with stem cells and extracellular vesicles for orthopedic disease treatment	No	Different outcomes
275	Villari, E., Digennaro, V., Panciera, A., ... - 2024	Bone marrow edema of the knee: a narrative review	No	Different outcomes
276	Khired, Z., Alzain, K.O., Hakami, A.A., ... - 2024	Osteonecrosis of the femoral and humoral heads in sickle disease patients: Risk factor, Comorbidities	No	Different outcomes
277	Yu, Y., Jiang, Y., Ge, H., ... - 2024	HIF-1α in cartilage homeostasis, apoptosis, and glycolysis in mice with steroid-induced osteonecrosis of the femoral head	No	Different outcomes
278	Hamada, R., Kawano, T., Murao, M., ... - 2024	What are the differences in the recovery of physical function and clinical score between patients with steroid-related osteonecrosis of the femoral head and hip osteoarthritis undergoing total hip arthroplasty?	No	Different outcomes
279	Pondugula, P., Spiering, T., Parel, P.M., ... - 2024	Previous external beam radiation therapy for pelvic malignancy increases complications of total hip arthroplasty	No	Different outcomes
280	He, X., Wei, Y., He, M., ... - 2024	Regulation of Activating Blood and Dredging Collate Method on Serum Bone Resorption/Angiogenesis/Osteogenic Protein in Patients with Steroid-induced Osteonecrosis of Femoral Head Cystic Degeneration	No	Different outcomes
281	Liang, H., Cai, Z., Zhang, H., ... - 2024	Application of pulsed electromagnetic fields in the treatment of orthopedic diseases	No	Different outcomes
282	Zhang, J., Cao, J.-Z., Liu, Y.-F., Zhao, H.-Y. - 2024	Research progress on pathogenesis of steroid-induced osteonecrosis of the femoral head	No	Different outcomes
283	Lu, X., Wang, X., Qi, X., Liao, L., Lian, Y. - 2024	Research progress and existing problems in the industrialization of stem cell drugs	No	Different outcomes
284	Chen, Z., Xia, X., Yao, M., ... - 2024	The dual role of mesenchymal stem cells in apoptosis regulation	No	Different outcomes
285	Münch, L.N., Ackermann, J., Deichsel, A., ... - 2024	Atraumatic bone marrow edema of the knee joint	No	Different outcomes
286	Golladay, G.J. - 2024	Forward	No	Different outcomes
287	Angolkar, M., Paramshetti, S., Gahtani, R.M., ... - 2024	Pioneering a paradigm shift in tissue engineering and regeneration with polysaccharides and proteins-based scaffolds	No	Different outcomes
288	Rotz, S.J., Bhatt, N.S., Hamilton, B.K., ... - 2024	International Recommendations for Screening and Preventative Practices for Long-Term Survivors of Transplantation and Cellular Therapy	No	Different outcomes
289	Yang, J., Wu, J., Lu, H., Wang, J., Hou, Z. - 2024	Hotspot Analysis and Frontier Exploration of Stem Cell Research in Intervertebral Disc Regeneration and Repair	No	Different outcomes
290	Feizi, A., Bell, C.E., Roytman, G.R., ... - 2024	Using Computed Tomography-Based Three-dimensional Modeling and Computer Navigation for Minimally Invasive Core Decompression and Adjuvant Orthobiologic Therapy of Femoral Head Avascular Necrosis	No	Different outcomes
291	Abdolrahmani, A., Epstein, J.B., Samim, F. - 2024	Medication-related osteonecrosis of the jaw: evolving research for multimodality medical management	No	Different outcomes
292	Zhang, J., Guo, S., Tao, M., Yu, D., Cheng, C.-K. - 2024	Automatic planning and geometric analysis of the drilling path in core decompression surgery for osteonecrosis of the femoral head	No	Different outcomes
293	Ozawa, Y., Takegami, Y., Osawa, Y., ... - 2024	Anti-sclerostin antibody therapy prevents post-ischemic osteonecrosis bone collapse via interleukin-6 association	No	Different outcomes
294	Arcanjo, G.S., Souza, M.B., Domingos, I.F., ... - 2024	BMP6 and VDR gene polymorphisms are associated with osteonecrosis in a sickle cell anaemia cohort	No	Different outcomes
295	Deng, Z., Aguirre-Flores, M., Kim, H.K.W., Ren, Y. - 2024	Obesity impairs revascularization and bone healing in a mouse model of osteonecrosis	No	Different outcomes
296	Hajdu, K.S., Baker, C.E., Moore-Lotridge, S.N., Schoenecker, J.G. - 2024	Sequestration and Involucrum: Understanding Bone Necrosis and Revascularization in Chronic Osteomyelitis	No	Different outcomes
297	Baxi, A., Ulrich-Vinther, M., Bostrom, M.P. - 2024	Mesenchymal stem cells - a promising therapeutic strategy for treating osteonecrosis of the femoral head	No	Different outcomes
298	Mehrotra, D., Sikarwar, M., Tiwari, V., ... - 2024	Progress in bone tissue engineering: Widening the horizon of regenerative medicine	No	Different outcomes
299	Chen, Y., Chen, L., Wu, H., ... - 2024	Bone tissue engineering scaffolds: recent advances and emerging trends	No	Different outcomes
300	Zhu, W., Xu, Y., Bai, J., ... - 2024	Application of biomaterials in bone tissue engineering: recent advances and future perspectives	No	Different outcomes
301	Chen et al. - 2024	Vascularization Reconstruction Strategies in Craniofacial Bone Regeneration	No	Different outcomes
302	Shao et al. - 2024	Unraveling the Role of Endothelial Dysfunction in Osteonecrosis of the Femoral Head	No	Different outcomes
303	Wang et al. - 2024	Cycloastragenol prevents bone loss via inhibiting osteoclast activity in glucocorticoid-induced osteonecrosis of the femoral head	No	Different outcomes
304	Yan et al. - 2024	Mechanism of KDM5A-mediated H3K4me3 modification in the osteogenic differentiation of mesenchymal stem cells in steroid-induced osteonecrosis of the femoral head	No	Different outcomes
305	Zhang et al. - 2024	Dexamethasone Induced Osteocyte Apoptosis in Steroid-Induced Femoral Head Osteonecrosis through ROS-Mediated Oxidative Stress	No	Different outcomes
306	Huang et al. - 2024	Single-Dose Radial Extracorporeal Shock Wave Therapy Modulates Inflammation During Meniscal Tear Healing in the Avascular Zone	No	Different outcomes
307	Long & Wang - 2024	Exosomes from preconditioned mesenchymal stem cells: Tissue repair and regeneration	No	Different outcomes
308	Wang et al. - 2024	Network pharmacology and molecular docking approach to investigate the mechanism of a Chinese herbal formulation Yougui pills against steroid-related osteonecrosis of the femoral head	No	Different outcomes
309	Luo et al. - 2024	Analysis of the Potential Angiogenic Mechanisms of BuShenHuoXue Decoction against Osteonecrosis of the Femoral Head Based on Network Pharmacology and Experimental Validation	No	Different outcomes
310	Fang et al. - 2024	Glucocorticoids promote steroid-induced osteonecrosis of the femoral head by down-regulating serum alpha-2-macroglobulin to induce oxidative stress and facilitate SIRT2-mediated BMP2 deacetylation	No	Different outcomes
311	Zhao et al. - 2024	Hip Arthroscopy Debridement Combined with Multiple Small-Diameter Fan-Shaped Low-Speed Drilling Decompression in the Treatment of Early and Middle Stage Osteonecrosis of the Femoral Head: 14 Years Follow-Up	No	Different outcomes
312	Chen et al. - 2024	Circular RNA circ-3626 promotes bone formation by modulating the miR-338-3p/Runx2 axis	No	Different outcomes
313	Wang et al. - 2024	Method for reconstructing femoral head blood supply by anastomosing the intraosseous artery	No	Different outcomes
314	Peng et al. - 2024	Regulatory mechanism and therapeutic potentials of naringin against inflammatory disorders	No	Different outcomes
315	Kacker & Marya - 2024	Total hip arthroplasty in avascular necrosis of hip	No	Different outcomes
316	Miron et al. - 2024	Understanding exosomes: Part 2—Emerging leaders in regenerative medicine	No	Different outcomes
317	Biniazan et al. - 2024	Adipose-Derived Stem Cells: Angiogenetic Potential and Utility in Tissue Engineering	No	Different outcomes
318	Sattar et al. - 2024	Association between Donor Age and Osteogenic Potential of Human Adipose Stem Cells in Bone Tissue Engineering	No	Different outcomes
319	Caserta et al. - 2024	Highlights on the Effects of Non-Coding RNAs in the Osteonecrosis of the Jaw	No	Different outcomes
320	Taninokuchi Tomassoni et al. - 2024	Trans-Arterial Stem Cell Injection (TASI): The Role of Interventional Radiology in Regenerative Medicine	No	Different outcomes
321	Silva et al. - 2024	Protective Effect of Bovine Milk Extracellular Vesicles on Alveolar Bone Loss	No	Different outcomes
322	Sheng et al. - 2024	Functionalized biomimetic mineralized collagen promotes osseointegration of 3D-printed titanium alloy microporous interface	No	Different outcomes
323	Zhou et al. - 2024	Urolithin A attenuates osteoclast differentiation and compensates for ovariectomy-induced bone loss in mice by inhibiting PI3K/AKT/mTOR signaling pathway	No	Different outcomes
324	Griffith et al. - 2024	Perfusion Imaging of the Musculoskeletal System	No	Different outcomes
325	Zgouridou et al. - 2024	Global mapping of institutional and hospital-based (Level II–IV) arthroplasty registries: a scoping review	No	Different outcomes
326	Zhao et al. - 2024	Active components and mechanisms of total flavonoids from Rhizoma Drynariae in enhancing cranial bone regeneration: An investigation employing serum pharmacochemistry and network pharmacology approaches	No	Different outcomes
327	Jiang et al. - 2024	Morroniside-mediated mitigation of stem cell and endothelial cell dysfunction for the therapy of glucocorticoid-induced osteonecrosis of the femoral head	No	Different outcomes
328	Li et al. - 2024	Mechanism of Chinese medicine for promoting blood circulation and removing blood stasis combined with platelet-rich plasma to improve steroid-induced necrosis of the femoral head	No	Different outcomes
329	Tianye et al. - 2024	Mechanism of compound Shengmai Chenggu capsule in the repair of steroid-induced osteonecrosis of the femoral head	No	Different outcomes
330	Ge et al. - 2024	X-ray, digital tomographic fusion, CT, and MRI in early ischemic necrosis of the femoral head	No	Different outcomes
331	Liu et al., 2024	Effect of extracorporeal shock wave combined with Kinesio taping on upper limb function during individuals with biceps brachii tendinopathy: protocol for a double-blind, randomised controlled trial	No	Different outcomes
332	Nakama et al., 2024	Effects of Vitamin B12 on Mineralized Nodule Deposition by Dental Pulp Cells from Immunosuppressant-treated Rats	No	Different outcomes
333	Liu et al., 2024	Shengxue Busui Decoction activates the PI3K/Akt and VEGF pathways, enhancing vascular function and inhibiting osteocyte apoptosis to combat steroid-induced femoral head necrosis	No	Different outcomes
334	Chang et al., 2024	Osteonecrosis	No	Different outcomes
335	Lozada & Carpintero, 2024	Rheumatic Manifestations of Hemoglobinopathies	No	Different outcomes
336	Kiumarsi et al., 2024	Applied Stem Cell Research in Sickle Cell Disease	No	Different outcomes
337	Tang et al., 2024	The efficacy of core decompression combined with regenerative therapy in early femoral head necrosis: a systematic review and meta-analysis involving 954 subjects	No	Different outcomes
338	Naida et al., 2024	Results of minimally invasive core decompression and autologous bone grafting in combination with autologous bone marrow aspirate concentrate in the treatment of patients with aseptic osteonecrosis of the femoral head	No	Different outcomes
339	Wang et al., 2024	Monte Carlo-based in-depth morphological analysis of medullary cavity for designing personalized femoral stem	No	Different outcomes
340	Wang et al., 2024	Mechanism and application prospect of ferroptosis inhibitors in improving osteoporosis	No	Different outcomes
341	Gao et al., 2024	ER stress-induced YAP upregulation leads to chondrocyte phenotype loss in age-related osteoarthritis	No	Different outcomes
342	Li et al., 2024	Pathological mechanisms and related markers of steroid-induced osteonecrosis of the femoral head	No	Different outcomes
343	Yang et al., 2024	Mitochondrial maintenance as a novel target for treating steroid-induced osteonecrosis of femoral head: a narrative review	No	Different outcomes
344	Zhang et al., 2024	Revolutionizing bone defect healing: the power of mesenchymal stem cells as seeds	No	Different outcomes
345	Cheng & Mirzaei, 2024	Potential molecular targets for the pharmacologic management of non-traumatic osteonecrosis	No	Different outcomes
346	Li et al., 2024	Stem Cell-Derived Extracellular Vesicles (EVs) for Disease Therapy	No	Different outcomes
347	Jeyaraman et al., 2024	Evidence-based orthobiologic practice: Current evidence review and future directions	No	Different outcomes
348	Ayuk & Savani, 2024	Skin, Hair, and Musculoskeletal Complications	No	Different outcomes
349	Dimiev et al., 2024	Imaging of bones dysbarogenic changes in navy divers	No	Different outcomes
350	Smith-Whitley & Kwiatkowski, 2024	Sickle Cell Disease	No	Different outcomes
351	Gupta & Somasundaram, 2024	Hyperbaric Oxygen Therapy: Principles and Applications	No	Different outcomes
352	Cui et al., 2024	Comprehensive review of the traditional uses and the potential benefits of epimedium folium	No	Different outcomes
353	D’souza et al., 2024	Evidence-Based Clinical Practice Guidelines on Regenerative Medicine Treatment for Chronic Pain: A Consensus Report from a Multispecialty Working Group	No	Different outcomes
354	Batiste et al., 2024	Optimal clinical use of adipose mesenchymal stromal cells	No	Different outcomes
355	Liu et al., 2024	Map-Like Magnetic Resonance Imaging Changes in HIV-Positive Patient with Multiple Osteonecrosis: A Case Report	No	Different outcomes
356	Pearl & Pearl, 2024	Hyperbaric oxygen therapy for avascular necrosis of the femoral head: A case report	No	Different outcomes
357	Zhai et al., 2024	Effectiveness of various interventions for non-traumatic osteonecrosis: a pairwise and network meta-analysis	No	Different outcomes
358	Malviya et al., 2024	Laser Therapy in Healthcare: Advances in Diagnosis and Treatment	No	Different outcomes
359	Ding et al., 2024	Bioinformatics and Gene Expression Omnibus Analysis of Key Candidate Genes and Pathways Associated with Femoral Head Necrosis	No	Different outcomes
360	Jiang et al., 2024	Long non-coding RNAs in bone formation: Key regulators and therapeutic prospects	No	Different outcomes
361	He et al., 2024	Role of tendon-derived stem cells in tendon and ligament repair: focus on tissue engineer	No	Different outcomes
362	Klinder et al., 2024	Effects of electrical stimulation with alternating fields on the osseointegration of titanium implants in the rabbit tibia - a pilot study	No	Different outcomes
363	Li et al., 2024	Multifunctional hydrogel-based engineered extracellular vesicles delivery for complicated wound healing	No	Different outcomes
364	Mulyana et al., 2024	Bone Disease among Children with Sickle Cell Disease: A Scoping Review of Incidence and Interventions	No	Different outcomes
365	Ren et al., 2024	Differential Gene Expression and Immune Cell Infiltration in Patients with Steroid-induced Necrosis of the Femoral Head	No	Different outcome
366	Lai et al., 2024	Osteonecrosis of the Hip	No	Different outcome
367	Xu et al., 2024	The potential application of fermented tea as a drink for regulating bone mass	No	Different outcome
368	Nataraja et al., 2024	Systemic glucocorticoid therapy for SLE	No	Different outcome
369	Rossi et al., 2024	The Italian Consensus Conference on rehabilitation for children with leukemia and bone cancer	No	Different outcome
370	Alan & Kanter, 2024	Advances in pharmacotherapy for sickle cell disease	No	Different outcome
371	Yang et al., 2024	The role of O-GlcNAcylation in bone metabolic diseases	No	Different outcome
372	Eto et al., 2024	Generation and characterization of mesenchymal stem cells from femoral heads of dogs	No	Different outcome
373	Qi et al., 2024	A Network Pharmacology Approach and Validation Experiments of Wen-Dan Decoction for SINFH	No	Different outcome
374	Han et al., 2024	Noncoding RNAs: the crucial role of programmed cell death in osteoporosis	No	Different outcome
375	Chen et al., 2024	Human umbilical cord mesenchymal stem cells promote steroid-induced osteonecrosis repair	No	Different outcome
376	Teixeira et al., 2024	Therapy with bone marrow mesenchymal stem cells in bone regeneration in children	No	Different outcome
377	Gupta & Rathored, 2024	Hyperbaric oxygen therapy: future prospects in regenerative therapy and anti-aging	No	Different outcome
378	Qi et al., 2024	α2-macroglobulin alleviates glucocorticoid-induced avascular necrosis in mice	No	Different outcome
379	Ma & Gao, 2024	Suppression of lncRNA-MALAT1 activity ameliorates femoral head necrosis	No	Different outcome
380	Wang et al., 2024	Mesenchymal Stem Cell-Derived Extracellular Vesicles in Bone-Related Diseases	No	Different outcome
381	Lin et al., 2024	Development of AAV-Mediated Gene Therapy Approaches to Treat Skeletal Diseases	No	Different outcome
382	Zhou & Ni, 2024	O-linked β-N-acetylglucosaminylation may be a key regulatory factor in osteogenic differentiation	No	Different outcome
383	Sadat-Ali et al., 2024	Treatment of Bisphosphonate-related Osteonecrosis of Jaw in Rabbit Model	No	Different outcome
384	Khayatan et al., 2024	Cross Talk Between Cells and the Current Bioceramics in Bone Regeneration	No	Different outcome
385	Zixuan et al., 2024	Relationship between blood indicators and course of nontraumatic osteonecrosis of femoral head	No	Different outcome
386	Xitao et al., 2024	Bioinformatics analysis of m6A-associated genes in steroid-induced osteonecrosis	No	Different outcome
387	Kuroda et al., 2024	Investigational regenerative medicine for non-traumatic osteonecrosis	No	Different outcome
388	He et al., 2024	Overexpression of RUNX1 mitigates dexamethasone-induced impairment in bone marrow stem cells	No	Different outcome
389	Chen & Zeng, 2024	Research progress on the role of non-coding RNA in osteonecrosis of the femoral head	No	Different outcome
390	Zheng et al., 2024	Functional Bioadaptability in Medical Bioceramics: Biological Mechanism and Application	No	Different outcome
391	Wang et al., 2024	Preparation of genetically or chemically engineered exosomes in bone regeneration	No	Different outcome
392	Moradi et al., 2024	Articular Cartilage Injury; Current Status and Future Direction	No	Different outcome
393	Huang et al., 2024	Insight into Steroid-Induced ONFH: Molecular Mechanism and Epigenetic Modification	No	Different outcome
394	Singh et al., 2024	Implications of siRNA Therapy in Bone Health	No	Different outcome
395	Liu et al., 2024	ZNFX1 promotes AMPK-mediated autophagy against Mycobacterium tuberculosis	No	Different outcome
396	Konarski et al., 2024	Comparative Analysis of Osteochondritis Dissecans and Avascular Necrosis	No	Different outcome
397	Zhang et al., 2024	Hypoxia inducible factor-1α and TCM intervention in early fracture healing	No	Different outcome
398	Baniasadi et al., 2024	Role of non-coding RNAs in osteoporosis	No	Different outcome
399	Tsubosaka et al., 2024	Preclinical models for studying corticosteroid-induced osteonecrosis of the femoral head	No	Different outcome
400	Zhang et al., 2024	Huogu injection protects against SONFH by promoting osteogenic differentiation	No	Different outcome
401	Tantuway et al., 2024	Functional Outcome Analysis of Autologous Stromal Vascular Fraction (SVF) (Sahaj Therapy®) Using Direct Sonication in Osteonecrosis of the Femoral Head (ONFH): A 6-Year Follow-Up Study	No	Different outcome
402	Jiang et al., 2024	Taxifolin-mediated Nrf2 activation ameliorates oxidative stress and apoptosis for the treatment of glucocorticoid-induced osteonecrosis of the femoral head	No	Different outcome
403	Zhang et al., 2024	MiRNA320a Inhibitor-Loaded PLGA-PLL-PEG Nanoparticles Contribute to Bone Regeneration in Trauma-Induced Osteonecrosis Model of the Femoral Head	No	Different outcome
404	Yu et al., 2024	The ATF4-regulated LncRNA MALAT1 promotes odontoblastic differentiation of human dental pulp stem cells via histone demethylase JMJD3: An in vitro study	No	Different outcome
405	Itha et al., 2024	Management of chondral and osteochondral lesions of the hip: A comprehensive review	No	Different outcome
406	Woerner et al., 2024	Influence of avascular necrosis of the femoral head on hip prosthesis integration: a radiological analysis	No	Different outcome
407	de Oliveira Siqueira et al., 2024	Clinical evaluation of allogeneic adipose tissue-derived stem cells for the treatment of osteoarthritis secondary to hip dysplasia in dogs	No	Different outcome
408	Sun et al., 2024	KLF2/PPARγ axis contributes to trauma-induced heterotopic ossification by regulating mitochondrial dysfunction	No	Different outcome
409	Elgazzar, 2024	Orthopedic Nuclear Medicine, Third Edition	No	Different outcome
410	Jones et al., 2024	Animal Models of Corticosteroid-Associated Bone Diseases	No	Different outcome
411	Ha & Lee, 2024	Glucocorticoids (as an Etiologic Factor)	No	Different outcome
412	Hameed et al., 2024	Surgical Trends in Hip and Knee Osteonecrosis: A Decade of Progress and Age-Related Insights (2010–2020)	No	Different outcome
413	Jo et al., 2024	Pathophysiology of Osteonecrosis of the Femoral Head	No	Different outcome
414	Chen et al., 2024	Bisphosphonates in the Prevention of Collapse of the Femoral Head in Nontraumatic Osteonecrosis	No	Different outcome
415	Steinberg & Steinberg, 2024	Osteonecrosis: Historical Perspective	No	Different outcome
416	Fraval & Parvizi, 2024	Bearing Surfaces in Patients Undergoing Total Hip Arthroplasty with Osteonecrosis of the Femoral Head	No	Different outcome
417	Fukushima & Hirota, 2024	Alcohol	No	Different outcome
418	Drescher et al., 2024	Animal Models of Bone Necrosis: An Overview	No	Different outcome
419	Kaushik et al., 2024	Stem Cells in Osteonecrosis: Cons	No	Different outcome
420	Leucht & Goodman, 2024	Is There a Role for BMPs in the Treatment of Osteonecrosis?	No	Different outcome
421	Baek et al., 2024	Impaction Bone Grafting	No	Different outcome
422	Lee et al., 2024	Current Trends of Osteonecrosis of the Femoral Head in Taiwan and China	No	Different outcome
423	Yoo, 2024	Autoimmune Disease (SLE, Antiphospholipid Syndrome), Posttransplantation (Kidney, Liver, Heart, Bone Marrow), and Other Risk Factors	No	Different outcome
424	Aguilera-Bohórquez et al., 2023	Endoscopic Sequential Decompression of Avascular Necrosis of the Femoral Head of Nontraumatic Origin: Description of a Surgical Technique	No	Different outcome
425	Chen et al., 2023	Exploring the potential mechanism of Taohong Siwu decoction in the treatment of avascular necrosis of the femoral head based on network pharmacology and molecular docking	No	Different outcome
426	Gu et al., 2023	Signaling pathway of osteoblast autophagy in periprosthetic osteolysis	No	Different outcome
427	Yu et al., 2023	Extracellular Vesicles Derived from Human Umbilical Cord MSC Improve Vascular Endothelial Function in In Vitro and In Vivo Models of Preeclampsia through Activating Arginine Metabolism	No	Different outcome
428	Ellenrieder et al., 2023	Invasive electrical stimulation in the treatment of avascular osteonecrosis of the femoral head — mid-term results	No	Different outcome
429	Davulcu et al., 2023	Autologous bone plug-sliding with core decompression and bone marrow aspirate concentrate application: a joint-preserving surgical technique for corticosteroid-induced osteonecrosis of femoral head	No	Different outcome
430	Kulesza et al., 2023	Importance of Metalloproteinase Enzyme Group in Selected Skeletal System Diseases	No	Different outcome
431	Bhaskara et al., 2023	Mesenchymal Stem Cell-Derived Exosomal microRNAs in Cardiac Regeneration	No	Different outcome
432	Wu et al., 2023	Systematic analysis of hip-preserving treatment for early osteonecrosis of the femoral head from the perspective of bibliometrics (2010–2023)	No	Different outcome
433	Hu et al., 2023	Comparative analysis of surgical interventions for osteonecrosis of the femoral head: a network meta-analysis of randomized controlled trials	No	Different outcome
434	Asserson, 2023	Allogeneic Mesenchymal Stem Cells After In Vivo Transplantation: A Review	No	Different outcome
435	Laputková et al., 2023	Medication-Related Osteonecrosis of the Jaw: A Systematic Review and a Bioinformatic Analysis	No	Different outcome
436	Abadi et al., 2023	Screening for Femoral Head Osteonecrosis Following COVID-19: Is It Worth It?	No	Different outcome
437	Zheng et al., 2023	Exosomes from bone marrow mesenchymal stem cells ameliorate glucocorticoid-induced osteonecrosis of femoral head by transferring microRNA-210 into bone microvascular endothelial cells	No	Different outcome
438	Xue et al., 2023	Predictive value of clinical features and CT radiomics in the efficacy of hip preservation surgery with fibula allograft	No	Different outcome
439	Chang et al., 2023	Using a developed co-culture device to evaluate the proliferation of bone marrow stem cells by stimulation with platelet-rich plasma and electromagnetic field	No	Different outcome
440	Li et al., 2023	Analysis of the efficacy of drilling decompression autologous bone marrow and allogeneic bone grafting in the treatment of HIV-positive patients with early osteonecrosis of the femoral head	No	Different outcome
441	Liang et al., 2023	Knowledge mapping of programmed cell death in osteonecrosis of femoral head: a bibliometric analysis (2000–2022)	No	Different outcome
442	Jeong et al., 2023	Comparison between osteonecrosis of the humeral and femoral heads - epidemiological analysis of the surgical trend using the nationwide claims database of the republic of Korea	No	Different outcome
443	Zhang et al., 2023	Mechanisms and therapeutic prospects of mesenchymal stem cells-derived exosomes for tendinopathy	No	Different outcome
444	Ulusoy et al., 2023	Efficacy of autologous stem cell therapy in femoral head avascular necrosis: a comparative study	No	Different outcome
445	Zhang et al., 2023	Apocynin exerts cytoprotective effects on dexamethasone-induced osteoblasts by inhibiting oxidative stress through the Nrf2 signalling pathway	No	Different outcome
446	Chen et al., 2023	Experimental study of a 3D-printing technique combined with biphasic calcium phosphates to treat osteonecrosis of the femoral head in a canine model	No	Different outcome
447	Qin et al., 2023	Effects of external environment on promoter methylation of PIK3R5 and related pathway regulation in steroid-induced femoral head necrosis	No	Different outcome
448	Ma et al., 2023	Local BMP2 hydrogel therapy for robust bone regeneration in a porcine model of Legg-Calvé-Perthes disease	No	Different outcome
449	Meng et al., 2023	Osteoclast: The novel whistleblower in osteonecrosis of the femoral head	No	Different outcome
450	Gharanizadeh et al., 2023	Core decompression combined with local DFO administration loaded on polylactic glycolic acid scaffolds for the treatment of osteonecrosis of the femoral head: a pilot study	No	Different outcome
451	Ferreira et al., 2023	Evaluating the quality of studies reporting on clinical applications of stromal vascular fraction: A systematic review and proposed reporting guidelines (CLINIC-STRA-SVF)	No	Different outcome
452	Ouyang et al., 2023	Efficacy and safety of traditional Chinese medicine in the treatment of osteonecrosis of the femoral head	No	Different outcome
453	Kuroyanagi et al., 2023	Interleukin-6 receptor blockade improves bone healing following ischemic osteonecrosis in adolescent mice	No	Different outcome
454	Li et al., 2023	Stem cell therapy combined with core decompression versus core decompression alone in the treatment of avascular necrosis of the femoral head: a systematic review and meta-analysis	No	Different outcome
455	Ranjbar et al., 2023	Kaempferol-loaded bioactive glass-based scaffold for bone tissue engineering: in vitro and in vivo evaluation	No	Different outcome
456	Tang et al., 2023	Identification of hub genes and therapeutic drugs in osteonecrosis of the femoral head through integrated bioinformatics analysis and literature mining	No	Different outcome
457	Tang & More, 2023	Recent Advances in Drug Discovery Toxicology	No	Different outcome
458	Maldonado et al., 2023	Clinical utility of mesenchymal stem/stromal cells in regenerative medicine and cellular therapy	No	Different outcome
459	Ouederni et al., 2023	Incidence and risk factors for osteonecrosis of the femoral head in five hundred and ten sickle cell disease paediatric patients	No	Different outcome
460	Li et al., 2023	Exogenous melatonin ameliorates steroid-induced osteonecrosis of the femoral head by modulating ferroptosis through GDF15-mediated signaling	No	Different outcome
461	Sun et al., 2023	Tanshinone I alleviates steroid-induced osteonecrosis of femoral heads and promotes angiogenesis: in vivo and in vitro studies	No	Different outcome
462	Zhang et al., 2023	FAR591 promotes the pathogenesis and progression of SONFH by regulating Fos expression to mediate the apoptosis of bone microvascular endothelial cells	No	Different outcome
463	Huang et al., 2023	GATA4-activated lncRNA MALAT1 promotes osteogenic differentiation through inhibiting NEDD4-mediated RUNX1 degradation	No	Different outcome
464	Man et al., 2023	Bioengineering extracellular vesicles: smart nanomaterials for bone regeneration	No	Different outcome
465	Liu et al., 2023	Identification of key ferroptosis-related biomarkers in steroid-induced osteonecrosis of the femoral head based on machine learning	No	Different outcome
466	Zhang et al., 2023	Microfibrillar-associated protein 5 suppresses adipogenesis by inhibiting essential coactivator of PPARγ	No	Different outcome
467	Wang et al., 2023	LncAABR07053481 inhibits bone marrow mesenchymal stem cell apoptosis and promotes repair following steroid-induced avascular necrosis	No	Different outcome
468	Ji et al., 2023	Long-term outcomes of arthroscopic synovectomy and core decompression through multiple small bone holes for early-stage avascular necrosis of the femoral head	No	Different outcome
469	Wei et al., 2023	The indications for core decompression surgery in patients with ARCO stage I-II osteonecrosis of the femoral head: a new, comprehensive prediction system	No	Different outcome
470	Li et al., 2023	Decreased serum MMP-9 levels in patients with nontraumatic osteonecrosis of the femoral head	No	Different outcome
471	Lu et al., 2023	Engineering exosomes and biomaterial-assisted exosomes as therapeutic carriers for bone regeneration	No	Different outcome
472	Qi et al., 2023	ERK-estrogen receptor α signaling plays a role in the process of bone marrow mesenchymal stem cell-derived exosomes protecting against ovariectomy-induced bone loss	No	Different outcome
473	Hsu et al., 2023	Effect of three clinical therapies on cytokines modulation in the hip articular cartilage and bone improvement in rat early osteonecrosis of the femoral head	No	Different outcome
474	Gerami et al., 2023	Emerging role of mesenchymal stem/stromal cells (MSCs) and MSCs-derived exosomes in bone- and joint-associated musculoskeletal disorders: a new frontier	No	Different outcome
475	Guo et al., 2023	Analysis of the potential biological mechanisms of Danyu Gukang Pill against osteonecrosis of the femoral head based on network pharmacology	No	Different outcome
476	Chen et al., 2023	Psoralea corylifolia L.: a comprehensive review of its botany, traditional uses, phytochemistry, pharmacology, toxicology, quality control and pharmacokinetics	No	Different outcome
477	Lyu et al., 2023	Core decompression with β-tri-calcium phosphate grafts in combination with platelet-rich plasma for the treatment of avascular necrosis of femoral head	No	Different outcome
478	Chen et al., 2023	Screening and identification of potential key biomarkers for glucocorticoid-induced osteonecrosis of the femoral head	No	Different outcome
479	Liang et al., 2023	IRF8 and its related molecules as potential diagnostic biomarkers or therapeutic candidates and immune cell infiltration characteristics in steroid-induced osteonecrosis of the femoral head	No	Different outcome
480	Jie et al., 2023	Interventional effect of microRNA on osteonecrosis of the femoral head through bone metabolism mechanism	No	Different outcome
481	Huang et al., 2023	Choosing the right animal model for osteomyelitis research: Considerations and challenges	No	Different outcome
482	Ball et al., 2023	Delivery of Growth Factors to Enhance Bone Repair	No	Different outcome
483	Shinohara et al., 2023	C-C Motif Chemokine Ligand 2 Enhances Macrophage Chemotaxis, Osteogenesis, and Angiogenesis during the Inflammatory Phase of Bone Regeneration	No	Different outcome
484	Yurek et al., 2023	Arthroscopic-Assisted Intraosseous Bioplasty of the Humeral Head for Osteonecrosis	No	Different outcome
485	Folkert et al., 2023	Twenty-Three-Year-Old Collegiate Soccer Athlete With Bilateral Femoral Head Avascular Necrosis: A Case Report	No	Different outcome
486	Walewska et al., 2023	Mesenchymal stem cells under epigenetic control – the role of epigenetic machinery in fate decision and functional properties	No	Different outcome
487	Xie et al., 2023	Penicopeptide A (PPA) from the deep-sea-derived fungus promotes osteoblast-mediated bone formation and alleviates ovariectomy-induced bone loss by activating the AKT/GSK-3β/β-catenin signaling pathway	No	Different outcome
488	Yin et al., 2023	Fibroblast growth factor 23 regulates hypoxia‑induced osteoblast apoptosis through the autophagy‑signaling pathway	No	Different outcome
489	Hao et al., 2023	PPARγ regulates lipid metabolism and viability of sheep trophoblast cells	No	Different outcome
490	Arora et al., 2023	Total hip arthroplasty in different types of advanced tubercular hip arthritis: is it justified	No	Different outcome
491	Shan et al., 2023	Effects of astragaloside IV on glucocorticoid-induced avascular necrosis of the femoral head via regulating Akt-related pathways	No	Different outcome
492	Xiaoyu et al., 2023	Application of poly(lactic-co-glycolic acid) copolymer microspheres in bone tissue engineering	No	Different outcome
493	Yao et al., 2023	Network pharmacology-based and molecular docking-based analysis of You-Gui-Yin for the treatment of osteonecrosis of the femoral head	No	Different outcome
494	Che et al., 2023	Research on the Treatment of NFH with Poria-Yam in Shenggu Keli Based on Network Pharmacology and Deep Learning	No	Different outcome
495	Hun Kim et al., 2023	Antioxidant-Coated multifunctional whitlockite scaffold for the treatment of Steroid-Induced osteonecrosis of the femoral head	No	Different outcome
496	Dursun, 2023	The effect of vascular function on the musculoskeletal system	No	Different outcome
497	Yang et al., 2023	Effects of long non-coding RNA H19 on apoptosis of osteoblasts induced by dexamethasone	No	Different outcome
498	Qin et al., 2023	Relaxin protects myocardial microvascular endothelial cells from hypoxia-reoxygenation injury	No	Different outcome
499	Zhang et al., 2023	Construction of a risk model of steroid-induced necrosis of the femoral head and prediction of potential Chinese medicine treatments	No	Different outcome
500	Sun et al., 2023	Cyasterone has a protective effect on steroid-induced Osteonecrosis of the femoral head	No	Different outcome
501	Bok et al., 2023	Insensitive Effects of Inflammatory Cytokines on the Reference Genes of Synovial Fluid Resident-Mesenchymal Stem Cells Derived from Rheumatoid Arthritis Patients	No	Different outcome
502	Zhu et al., 2023	GC-MS based comparative metabolomic analysis of human cancellous bone reveals the critical role of linoleic acid metabolism in femur head necrosis	No	Different outcome
503	Wen et al., 2023	The Effect of the Hip Flexion Angle in Osteonecrosis of the Femoral Head Based on China-Japan Friendship Hospital Classification - A Finite Element Study	No	Different outcome
504	Peng et al., 2023	Extracellular vesicles from human umbilical cord mesenchymal stem cells prevent steroid-induced avascular necrosis of the femoral head via the PI3K/AKT pathway	No	Different outcome
505	Dubin et al., 2023	Core decompression is superior to nonoperative management for humeral head osteonecrosis: a systematic review	No	Different outcome
506	Lei et al., 2023	Icariin-loaded 3D-printed porous Ti6Al4V reconstruction rods for the treatment of necrotic femoral heads	No	Different outcome
507	Lu et al., 2023	Reconstructing avascular necrotic femoral head through a bioactive β-TCP system: From design to application	No	Different outcome
508	Xu et al., 2023	Glucocorticoid-induced activation of NOX/ROS/NF-κB signaling in MSCs contributes to the development of GONFH	No	Different outcome
509	Zhang et al., 2023	Serum proteomics based on isobaric tags for relative and absolute quantitation technology in patients with nontraumatic osteonecrosis of the femoral head	No	Different outcome
510	Zhang et al., 2023	Engineered exosomes for tissue regeneration: from biouptake, functionalization and biosafety to applications	No	Different outcome
511	Chen et al., 2023	Significance of Piezo1 protein in the pathogenesis of osteonecrosis of femoral head	No	Different outcome
512	Liu et al., 2023	Ursolic acid alleviates steroid-induced avascular necrosis of the femoral head in mouse by inhibiting apoptosis and rescuing osteogenic differentiation	No	Different outcome
513	Xu et al., 2023	Harnessing knee joint resident mesenchymal stem cells in cartilage tissue engineering	No	Different outcome
514	Jiang et al., 2023	Simvastatin-enhanced bioinspired exosome mimetics regulate osteogenesis and angiogenesis for the treatment of glucocorticoid-induced osteonecrosis of the femoral head	No	Different outcome
515	Özmen et al., 2023	The effects of prophylactic tadalafil use on vegf expression in the rabbit model of steroid-induced femoral head avascular necrosis	No	Different outcome
516	Mesripour et al., 2023	An overview of animal models induced by glucocorticoids	No	Different outcome
517	Mishchenko et al., 2023	Synthetic Calcium–Phosphate Materials for Bone Grafting	No	Different outcome
518	Ko et al., 2023	Updating Osteonecrosis of the Femoral Head	No	Different outcome
519	Singh et al., 2023	A Molecular Troika of Angiogenesis, Coagulopathy and Endothelial Dysfunction in the Pathology of Avascular Necrosis of Femoral Head: A Comprehensive Review	No	Different outcome
520	Shang et al., 2023	Active Components in Chinese Medicinal Herbs Regulate Osteogenic Signaling Pathway in Treatment of Steroid-induced Osteonecrosis of Femoral Head: A Review	No	Different outcome
521	Brandão Palma et al., 2023	Biological Evidence of Improved Wound Healing Using Autologous Micrografts in a Diabetic Animal Model	No	Different outcome
522	Wang et al., 2023	Houttuynia cordata Thunb repairs steroid-induced avascular necrosis of the femoral head through regulating NF-κB signaling pathway	No	Different outcome
523	Cheng et al., 2023	Early depletion of M1 macrophages retards the progression of glucocorticoid-associated osteonecrosis of the femoral head	No	Different outcome
524	Muratovic et al., 2023	Microstructural and cellular characterisation of the subchondral trabecular bone in human knee and hip osteoarthritis using synchrotron tomography	No	Different outcome
525	Li et al., 2023	Efficacy of Modified Lightbulb Technique by Percutaneous Femoral Neck-Head Fenestration Combined With Compacted Artificial Bone Graft for Treating Precollapse Osteonecrosis of the Femoral Head	No	Different outcome
526	Liang et al., 2023	Clinical outcomes of autologous platelet-rich plasma and bone marrow mononuclear cells grafting combined with core decompression for Association Research Circulation Osseous II–IIIA stage non-traumatic osteonecrosis of the femoral head	No	Different outcome
527	Jiang et al., 2023	LncRNA DGCR5-encoded polypeptide RIP aggravates SONFH by repressing nuclear localization of β-catenin in BMSCs	No	Different outcome
528	Maji & Pramanik, 2023	Additive manufacturing of orthopaedic implants	No	Different outcome
529	Wang et al., 2023	Influence of hip-preservation surgeries on subsequent total hip arthroplasty for osteonecrosis of the femoral head	No	Different outcome
530	Saleem et al., 2023	Role of Percutaneous Bone Marrow Aspirate in the Management of Femoral Delayed Union and Non Union Fractures	No	Different outcome
531	Vinogradova et al., 2023	Comparison of Autografts and Biodegradable 3D-Printed Composite Scaffolds with Osteoconductive Properties for Tissue Regeneration in Bone Tuberculosis	No	Different outcome
532	Woerner et al., 2023	Comparison of two joint-preserving treatments for osteonecrosis of the femoral head: core decompression and core decompression with additional cancellous bone grafting	No	Different outcome
533	Cui et al., 2023	Decellularized tendon scaffolds loaded with collagen targeted extracellular vesicles from tendon-derived stem cells facilitate tendon regeneration	No	Different outcome
534	Jayankura et al., 2023	Does Adjunction of Autologous Osteoblastic Cells Improve the Results of Core Decompression in Early-stage Femoral Head Osteonecrosis? A Double-blind, Randomized Trial	No	Different outcome
535	Pinto-Cardoso et al., 2023	Could hypoxia rehabilitate the osteochondral diseased interface? Lessons from the interplay of hypoxia and purinergic signals elsewhere	No	Different outcome
536	Howse & Bendall, 2023	Avascular necrosis of the femoral head: management remains controversial	No	Different outcome
537	Li et al., 2023	Research progress on the hematopoietic microenvironment in aplastic anemia	No	Different outcome
538	Woerner et al., 2023	Avascular necrosis of the femoral head: three-dimensional measurement of drilling precision reveals high accuracy and no difference between fluoroscopically controlled core decompression and cancellous bone grafting	No	Different outcome
539	Tsubosaka et al., 2023	The efficiency of genetically modified mesenchymal stromal cells combined with a functionally graded scaffold for bone regeneration in corticosteroid-induced osteonecrosis of the femoral head in rabbits	No	Different outcome
540	Aikeremujiang et al., 2023	Effect of miR-7 on osteogenic differentiation of steroid-induced avascular necrosis of femoral head cell model and mechanism of endoplasmic reticulum stress-mediated apoptosis	No	Different outcome
541	Chen et al., 2023	Could BMMNCs therapy reduce the mid- and long-term rate of total hip arthroplasty of femoral head necrosis?: A systematic review and meta-analysis	No	Different outcome
542	Boyetey et al., 2023	Bio-scaffold for bone tissue engineering with focus on bacterial cellulose, biological materials for hydroxyapatite synthesis and growth factors	No	Different outcome
543	Wang et al., 2023	Bone-Targeted Exosomes: Strategies and Applications	No	Different outcome
544	Yousif et al., 2023	Prospective single center analysis of outcome stem cells transplants in patients with cerebral palsy	No	Different outcome
545	Zeylabi et al., 2023	Bone marrow alterations in COVID-19 infection: The root of hematological problems	No	Different outcome
546	Yang et al., 2023	Improved modeling strategy and result evaluation of steroid-induced femoral head necrosis in rabbits	No	Different outcome
547	Ossendorff et al., 2023	A Worldwide Analysis of Adipose-Derived Stem Cells and Stromal Vascular Fraction in Orthopedics: Current Evidence and Applications	No	Different outcome
548	Torrecillas-Baena et al., 2023	Clinical Potential of Mesenchymal Stem Cell-Derived Exosomes in Bone Regeneration	No	Different outcome
549	Konarski et al., 2023	Osteonecrosis Related to Steroid and Alcohol Use—An Update on Pathogenesis	No	Different outcome
550	Watanabe et al., 2023	Skeletal-Vascular Interactions in Bone Development, Homeostasis, and Pathological Destruction	No	Different outcome
551	Wu et al., 2023	An overview of 3D printed metal implants in orthopedic applications: Present and future perspectives	No	Different outcome
552	Baghdadi et al., 2023	Femoral Head Core Decompression and Bone Marrow Concentrate Injection in Pediatric Sickle-cell Related Avascular Necrosis	No	Different outcome
553	Garcia-Lopez et al., 2023	Age is predictive of higher rate of conversion to total hip arthroplasty after core decompression for osteonecrosis of the hip	No	Different outcome
554	Li et al., 2023	Low miR-182-5p Expressing Extracellular Vesicles Derived From Human Bone Marrow Stromal Cells of Subjects With Steroid-Induced Osteonecrosis of the Femoral Head Aggravate Disease Progression	No	Different outcome
555	Wen et al., 2023	Cisatracurium besylate rescues Mycobacterium Tuberculosis-infected macrophages from necroptosis and enhances the bactericidal effect of isoniazid	No	Different outcome
556	Ng et al., 2023	Trends in Surgical Management of Osteonecrosis of the Femoral Head: A 2010 to 2020 Nationwide Study	No	Different outcome
557	Quan et al., 2023	Application of biomaterials in treating early osteonecrosis of the femoral head: Research progress and future perspectives	No	Different outcome
558	Hernigou et al., 2023	Prognosis of hip osteonecrosis after cell therapy with a calculator and artificial intelligence: ten year collapse-free survival prediction on three thousand and twenty one hips	No	Different outcome
559	Hu et al., 2023	Research Progress on the Osteogenesis-Related Regulatory Mechanisms of Human Umbilical Cord Mesenchymal Stem Cells	No	Different outcome
560	Andre et al., 2023	Ex vivo study of detergent-assisted intraosseous bone wash treatment of osteonecrosis	No	Different outcome
561	Tokgoz et al., 2023	Total knee arthroplasty: A review of medical and biomedical engineering and science concepts	No	Different outcome
562	Li et al., 2023	Caffeic Acid-Deferoxamine Self-Polymerization Coating on Ti Implant Promotes Osteointegration by Synergetic Regulation of Multi-Pathways in ONFH Mechanism	No	Different outcome
563	Lee et al., 2023	Photosynthetic microporous bioactive glass ceramic beads for treating avascular osteonecrosis	No	Different outcome
564	Xu et al., 2023	Luteolin ameliorates necroptosis in Glucocorticoid-induced osteonecrosis of the femoral head via RIPK1/RIPK3/MLKL pathway based on network pharmacology analysis	No	Different outcome
565	Xue et al., 2023	Characterization and osteogenic ability of Mg-F membrane/icariin membrane/beta-tricalcium phosphate scaffolds fabricated by coating process combined with 3D printing	No	Different outcome
566	Scheidt et al., 2023	Core decompression for early-stage avascular necrosis of the humeral head: current concepts and techniques	No	Different outcome
567	Chen et al., 2023	Andrographolide protects BMSCs from dexamethasone-induced cellular dysfunction...	No	Different outcome
568	Brockmeyer et al., 2023	Subchondral bone marrow edema in athletes – a narrative review	No	Different outcome
569	Al-Azab et al., 2023	Enhancers of mesenchymal stem cell stemness and therapeutic potency	No	Different outcome
570	Yu et al., 2023	Inhibition of Toll-Like Receptor 4 Signaling... in Perthes Disease	No	Different outcome
571	Xu et al., 2023	Runx2 overexpression promotes bone repair of osteonecrosis of the femoral head (ONFH)	No	Different outcome
572	Hong et al., 2023	Adipose-derived stromal vascular fraction... in osteonecrosis of the femoral head	No	Different outcome
573	Meng et al., 2023	Suppression of apoptosis in osteocytes... in the treatment of osteonecrosis of the femoral head	No	Different outcome
574	Ng et al., 2023	Surgical Trends for Managing Knee Osteonecrosis	No	Different outcome
575	Day et al., 2023	Hip Arthroscopy With Bone Marrow Aspirate Injection...	No	Different outcome
576	Connors et al., 2023	Acetabular fixation in total hip arthroplasty in the previously irradiated pelvis	No	Different outcome
577	Saini et al., 2023	Core decompression with autologous bone marrow... for ONFH in adults	No	Different outcome
578	Madhu et al., 2023	Panchakarma therapy in the management of avascular necrosis of bilateral femur head	No	Different outcome
579	Hu, 2023	Study on The Treatment of ONFH Based on Classic Theory...	No	Different outcome
580	Lu et al., 2023	Taohong Siwu Decoction enhances human BMSCs... via VEGF-FAK signaling	No	Different outcome
581	Davies, 2023	Extracellular vesicles: From bone development to regenerative orthopedics	No	Different outcome
582	Pinto et al., 2023	Management of the Sickle Cell Trait	No	Different outcome
583	Monteith et al., 2023	Management of Multiple Myeloma: A Review	No	Different outcome
584	Mazzotti et al., 2023	Pulsed Electromagnetic Fields in Foot and Ankle Sport-Related Injuries	No	Different outcome
585	Gan et al., 2023	The Development of Naringin for Use against Bone and Cartilage Disorders	No	Different outcome
586	Standing et al., 2023	The Role of STATs in Ovarian Cancer	No	Different outcome
587	Söhling et al., 2023	One Stage Masquelets Technique... in Large Femoral Bone Defects in Rats	No	Different outcome
588	Wang et al., 2023	Short-term clinical outcomes of minimally invasive porous bioceramic rod in treatment of ONFH	No	Different outcome
589	Le et al., 2023	Lnc-HOTAIR/miR122/PPARγ signaling in alcohol-induced ONFH	No	Different outcome
590	Shao et al., 2023	Azacitidine improves skeletal phenotype in mild osteogenesis imperfecta	No	Different outcome
591	Hou et al., 2023	Long non-coding RNAs in osteoporosis	No	Different outcome
592	Tantawy et al., 2023	Anti-cancer activity of novel hybrid steroids...	No	Different outcome
593	Jeyaraman et al., 2023	Hyperbaric Oxygen Therapy in Orthopaedics	No	Different outcome
594	Li et al., 2023	Regeneration of Humeral Head Using a 3D Bioprinted Scaffold	No	Different outcome
595	Dehghan-Baniani et al., 2023	Advances in Functional Engineering of Articular Cartilage	No	Different outcome
596	Zhang et al., 2023	DNA Nanomaterials Prevent Bisphosphonate-Related Osteonecrosis of the Jaw	No	Different outcome
597	Jun et al., 2023	Effect of ADAM10 on BM-MSCs induced by steroid-induced ONFH	No	Different outcome
598	Bian et al., 2023	Bone tissue engineering for treating osteonecrosis of the femoral head	No	Different outcome
599	Martínez-Álvarez et al., 2023	Intraosseous injection of mesenchymal stem cells for the treatment of osteonecrosis of the immature femoral head and prevention of head deformity: A study in a pig model	No	Different outcome
600	Li et al., 2023	Proanthocyanidins Inhibit Osteoblast Apoptosis via the PI3K/AKT/Bcl-xL Pathway in the Treatment of Steroid-Induced Osteonecrosis of the Femoral Head in Rats	No	Different outcome
601	Shao et al., 2023	Dimethyloxalylglycine Attenuates Steroid-Associated Endothelial Progenitor Cell Impairment and Osteonecrosis of the Femoral Head...	No	Different outcome
602	Wu et al., 2023	Computer-Assisted and Hip Arthroscopy for Avascular Necrosis of the Femoral Head With Femoroacetabular Impingement	No	Different outcome
603	Mastronikolis et al., 2023	The Role of Exosomes in Epithelial–to-Mesenchymal Transition and Cell Functional Properties in Head and Neck Cancer	No	Different outcome
604	Liu et al., 2023	Notch-RBPJ Pathway for the Differentiation of Bone Marrow Mesenchymal Stem Cells in Femoral Head Necrosis	No	Different outcome
605	Guo & Zhang, 2023	Metabolomic analysis of bone-derived exosomes in osteonecrosis of the femoral head based on UPLC–MS/MS	No	Different outcome
606	Zhao et al., 2023	Connexin43 overexpression promotes bone regeneration by osteogenesis and angiogenesis in rat glucocorticoid-induced osteonecrosis	No	Different outcome
607	Gondim Teixeira et al., 2023	Quantitative dynamic contrast-enhanced MRI of bone marrow perfusion at the proximal femur...	No	Different outcome
608	Migliorini et al., 2023	Prognostic factors in the management of osteonecrosis of the femoral head: A systematic review	No	Different outcome
609	Yi et al., 2023	Hormonal osteonecrosis and oxidative stress	No	Different outcome
610	Zhongjie et al., 2023	Targeting of non-coding RNAs in the pathogenesis of the osteonecrosis of the femoral head	No	Different outcome
611	He et al., 2023	3D printed porous tantalum metal in the treatment of developmental dysplasia of the hip	No	Different outcome
612	Zhang et al., 2023	Gugutouhuaisiyu Capsule Improves Self-Repair of Traumatic Osteonecrosis of the Femoral Head...	No	Different outcome
613	Xinghua et al., 2023	The value of fibroblast growth factor 2 and microRNA-206 in predicting postoperative delayed union...	No	Different outcome
614	Xiao & Li, 2023	Identification of angiogenesis related genes in steroid induced osteonecrosis of femoral head...	No	Different outcome
615	Qi et al., 2023	Bioinformatics-Based Analysis of Key Genes in Steroid-Induced Osteonecrosis of the Femoral Head...	No	Different outcome
616	Słota et al., 2023	Polymeric and Composite Carriers of Protein and Non-Protein Biomolecules for Application in Bone Tissue Engineering	No	Different outcome
617	Blanco et al., 2023	Long-Term Results of a Phase I/II Clinical Trial of Autologous Mesenchymal Stem Cell Therapy for Femoral Head Osteonecrosis	No	Different outcome
618	Basilicata et al., 2023	Gaucher Disease in Internal Medicine and Dentistry	No	Different outcome
619	Woo et al., 2023	A Pilot Experiment to Measure the Initial Mechanical Stability of the Femoral Head Implant...	No	Different outcome
620	Herman et al., 2023	Osteo-core plasty: minimally invasive approach for subchondral pathologies	No	Different outcome
621	Moeinabadi-Bidgoli et al., 2023	Exosomes for angiogenesis induction in ischemic disorders	No	Different outcome
622	Wu et al., 2023	Mechanism of vascular endothelial cell-derived exosomes modified with VEGF in steroid-induced femoral head necrosis	No	Different outcome
623	Lou et al., 2023	The effects of nano-hydroxyapatite/polyamide 66 scaffold on dog femoral head osteonecrosis model	No	Different outcome
624	Li et al., 2023	Collagen-based bioinks for regenerative medicine: Fabrication, application and prospective	No	Different outcome
625	Li et al., 2023	Advances in experimental models of osteonecrosis of the femoral head	No	Different outcome
626	Song et al., 2023	Biomimetic synthesis and optimization of extracellular vesicles for bone regeneration	No	Different outcome
627	Song et al., 2023	Research progress in hip-preserving modalities for early osteonecrosis of the femoral head in young and middle-aged patients	No	Different outcome
628	Gornostaeva & Buravkova, 2023	Changes Induced by Inflammatory-Activated Immune Cell Microenvironment in the Paracrine Profile of MSC	No	Different outcome
629	Rosales et al., 2023	Medication-Related Osteonecrosis of the Jaws (MRONJ) in Children and Young Patients—A Systematic Review	No	Different outcome
630	Rafikova et al., 2023	Interaction of Ceramic Implant Materials with Immune System	No	Different outcome
631	Chen et al., 2023	Identification and Validation of Potential Ferroptosis-Related Genes in Glucocorticoid-Induced Osteonecrosis of the Femoral Head	No	Different outcome
632	Spasovski et al., 2023	Molecular Biomarkers in Perthes Disease: A Review	No	Different outcome
633	Giraudo et al., 2023	[18F]FDG PET-MR in Bone Ischemic Lesions in Pediatric Hodgkin’s Lymphoma	No	Different outcome
634	Xue et al., 2023	Potential of Natural Medicines for Treatment of Osteoporosis: A Narrative Review	No	Different outcome
635	Hayashi & Ishikawa, 2023	Osseointegration Ability of Alumina by Carbonate Apatite Coating	No	Different outcome
636	Lashgari et al., 2023	Statins Block mTOR Pathway: A Therapeutic Strategy	No	Different outcome
637	Yang et al., 2023	Biodegradable Magnesium Microspheres for Osteonecrosis Treatment	No	Different outcome
638	Singh et al., 2023	Role of Exosomes in Rheumatoid Arthritis	No	Different outcome
639	Chen et al., 2023	POR Overexpression and Tamoxifen-Resistance in Breast Cancer	No	Different outcome
640	Sugaya et al., 2023	Autologous Bone Marrow Transplantation for ONFH	No	Different outcome
641	Liu et al., 2023	Extracellular Vesicles in Bone Defect Regeneration	No	Different outcome
642	Xing et al., 2023	Consensus on Autologous Bone Marrow Enrichment	No	Different outcome
643	Runyuan et al., 2023	Extracellular Vesicles in Periodontal and Pulp Regeneration	No	Different outcome
644	Yu et al., 2023	Lipid Metabolism and Coagulation in Femoral Head Necrosis	No	Different outcome
645	Paice & Moreira, 2023	Pain Syndromes in Hematologic Malignancies	No	Different outcome
646	Patel & Srivastava, 2023	Core Decompression	No	Different outcome
647	Dhillon & Kumar, 2023	Treatment Principles: An Overview	No	Different outcome
648	Rothschild et al., 2023	Modern Paleopathology	No	Different outcome
649	Xue et al., 2023	3D Printing Scaffold for Bone Defects in ONFH	No	Different outcome
650	Duan et al., 2023	Immune Cell Infiltration in ONFH	No	Different outcome
651	Gollamudi et al., 2023	Bone Pain Mechanisms in Sickle Cell Disease	No	Different outcome
652	Kornilova et al., 2023	Injections in Low Back Pain	No	Different outcome
653	Xu et al., 2023	Osteoimmune Microenvironment in Kümmell's Disease	No	Different outcome
654	Yan et al., 2023	ncRNAs in Bone Metabolic Diseases	No	Different outcome
655	Ye et al., 2023	Salvia miltiorrhiza in Musculoskeletal Diseases	No	Different outcome
656	Xu et al., 2023	Exosomes and miR-92a-3p in Glucocorticoid Osteoporosis	No	Different outcome
657	Lv et al., 2023	Exosomes and Bone Fracture Healing	No	Different outcome
658	Shang et al., 2023	TCM Regulates Wnt/β-catenin in Steroid-induced ONFH	No	Different outcome
659	Hao et al., 2023	PPARγ and Lipid Metabolism in Sheep Trophoblast Cells	No	Different outcome
660	Martins-Santos et al., 2023	Skeletal Resident Stem Cells	No	Different outcome
661	Tong et al., 2023	PRP and Core Decompression in Osteonecrosis: Meta-Analysis	No	Different outcome
662	Zhou et al., 2023	Autophagy in Osteoporosis Treated by Chinese Medicines	No	Different outcome
666	Elgazzar, 2023	Synopsis of Pathophysiology in Nuclear Medicine, Second Edition	No	Different outcome
667	Mei et al., 2023	Core decompression vs. allogenic non-vascularized bone grafting in patients with osteonecrosis of the femoral head	No	Different outcome
668	Zhao et al., 2023	Direct or indirect action mechanisms of Naringin in maintaining bone homeostasis	No	Different outcome
669	Karimi et al., 2023	Predictors of Core Decompression Success in Patients with Femoral Head Avascular Necrosis	No	Different outcome
670	Zhuang et al., 2023	The prophylactic effects of naringin on steroid-induced early-stage osteonecrosis in rats	No	Different outcome
671	Peng et al., 2023	Factors affecting osteogenesis and chondrogenic differentiation of mesenchymal stem cells in osteoarthritis	No	Different outcome
672	Fan et al., 2023	Establishment of the multi-component bone-on-a-chip: to explore therapeutic potential of DNA aptamers on endothelial cells	No	Different outcome
673	Hussein & Taqa, 2023	Evaluating the Systemic Effect of Metformin on Gene Expression of Osteocalcin and Vitamin D Receptors at Bony Defect in Rabbits	No	Different outcome
674	Lou et al., 2023	Sclerotic zone in femoral head necrosis: from pathophysiology to therapeutic implications	No	Different outcome
675	Li et al., 2023	Review of the Pathogenesis, Diagnosis, and Management of Osteoradionecrosis of the Femoral Head	No	Different outcome
676	Zhou et al., 2023	Stimulating factors for regulation of osteogenic and chondrogenic differentiation of mesenchymal stem cells	No	Different outcome
677	Miceli et al., 2023	Different priming strategies improve distinct therapeutic capabilities of mesenchymal stromal/stem cells	No	Different outcome
678	Lv et al., 2023	The effects and underlying mechanism of extracorporeal shockwave therapy on fracture healing	No	Different outcome
679	Bialik et al., 2023	AVASCULAR NECROSIS OF BONE TISSUE: DEFINITION, EPIDEMIOLOGY, TYPES, RISK FACTORS, PATHOGENESIS	No	Different outcome
680	Neves et al., 2023	Calcium phosphate nanoparticles in therapeutics	No	Different outcome
681	Rodham et al., 2023	Biological aspects to enhance fracture healing	No	Different outcome
682	Wang et al., 2023	Preparation, modification, and clinical application of porous tantalum scaffolds	No	Different outcome
683	Zhang et al., 2023	Therapies related to mesenchymal stem cells for cartilage, joint, and bone diseases	No	Different outcome
684	Wang et al., 2023	Comparison of current treatment strategy for osteonecrosis of the femoral head from the perspective of cell therapy	No	Different outcome
685	Zhang et al., 2023	Rspo1 inhibited apoptosis of glucocorticoid-induced osteoblasts via Wnt/β-catenin pathway	No	Different outcome
686	Sertakova et al., 2023	Experimental animal models of osteonecrosis	No	Different outcome
687	Sadu et al., 2023	Roles of miR-214 in bone physiology and disease	No	Different outcome
688	Chen et al., 2023	Vancomycin-Nanodiamond Composite Scaffold for Infected Bone Defects	No	Different outcome
689	Im, 2023	Regenerative medicine for osteonecrosis of the femoral head	No	Different outcome
690	Demirel et al., 2023	Long-term outcomes of core decompression in SLE patients with osteonecrosis	No	Different outcome
691	Wu et al., 2023	Microrna-206 induces hypoxic necrosis via VEGF/PI3K/AKT pathway	No	Different outcome
692	Yousif et al., 2023	Hematopoietic bone marrow and CGF with core decompression in AVN	No	Different outcome
693	Huault et al., 2023	Symptomatic osteonecrosis in French survivors of leukemia	No	Different outcome
694	Peng et al., 2023	CircHIPK3 promotes angiogenesis in steroid-induced ONFH	No	Different outcome
695	Pignolo, 2023	Aging and Bone Metabolism	No	Different outcome
696	Zhang et al., 2023	The Possible Role of Electrical Stimulation in Osteoporosis	No	Different outcome
697	Hu et al., 2023	Strategies of Macrophages to Maintain Bone Homeostasis and Promote Bone Repair	No	Different outcome
698	Diri et al., 2023	Case report: adipose–derived mesenchymal stem cells combined with core decompression in the treatment of early-stage avascular necrosis of the femoral head	No	Different outcome
699	Karadeniz et al., 2023	Libanoridin Isolated from Corydalis heterocarpa Inhibits Adipogenic Differentiation of Bone Marrow-Derived Mesenchymal Stromal Cells	No	Different outcome
700	Li et al., 2023	Cell death regulation: A new way for natural products to treat osteoporosis	No	Different outcome
701	Yang et al., 2023	A rescue diet raises the plasma calcium concentration and ameliorates rheumatoid arthritis in mice: Role of CaSR-mediated inhibition of osteoclastogenesis	No	Different outcome
702	Wu et al., 2023	Therapeutic mechanism of traditional Chinese medicine in the treatment of hormone-induced necrosis of the femoral head	No	Different outcome
703	Yuxing et al., 2023	Action mechanism and prospect of bone microvascular endothelial cells for treating femoral head necrosis	No	Different outcome
704	Srimadh Bhagavatham et al., 2023	Systems biology approach delineates critical pathways associated with disease progression in rheumatoid arthritis	No	Different outcome
705	Hussain et al., 2023	The use of bone-modifying agents in multiple myeloma	No	Different outcome
706	Elliott et al., 2022	Intraoperative assessment of bone viability through improved analysis and visualization of dynamic contrast-enhanced fluorescence imaging: technique report	No	Different outcome
707	Xu et al., 2022	Glycyrrhizic acid alters the hyperoxidative stress-induced differentiation commitment of MSCs by activating the Wnt/β-catenin pathway to prevent SONFH	No	Different outcome
708	Su et al., 2022	Analysis of Factors Influencing Postoperative Femoral Head Collapse in Patients with Ficat I, II, and III Stages of Aseptic Necrosis of the Femoral Head	No	Different outcome
709	Zheng et al., 2022	The role of immune cells in modulating chronic inflammation and osteonecrosis	No	Different outcome
710	Ma et al., 2022	Engineering exosomes for bone defect repair	No	Different outcome
711	Fan et al., 2022	3D printing of bone and cartilage with polymer materials	No	Different outcome
712	Ma et al., 2022	Research progress on macrophage polarization in osteonecrosis of the femoral head	No	Different outcome
713	Gómez-Barrena et al., 2022	Volume and location of bone regeneration after autologous expanded mesenchymal stromal cells in hip osteonecrosis	No	Different outcome
714	Xing et al., 2022	High-order Brain Networks Abnormalities in Osteonecrosis of the Femoral Head Patients: An Independent Component Analysis of Resting-state fMRI	No	Different outcome
715	Alghfeli et al., 2022	Non-additive effect of the DNA methylation inhibitor, 5-Aza-dC, and glass as a culture surface on osteogenic differentiation	No	Different outcome
716	Gamaletsou et al., 2022	Osteoarticular Mycoses	No	Different outcome
717	Yang et al., 2022	Application and Molecular Mechanisms of Extracellular Vesicles Derived from Mesenchymal Stem Cells in Osteoporosis	No	Different outcome
718	Wang et al., 2022	Serum nicotinamide phosphoribosyltransferase as a novel biomarker for non-traumatic osteonecrosis of the femoral head	No	Different outcome
719	Xu et al., 2022	MiR-145 inhibits the differentiation and proliferation of bone marrow stromal mesenchymal stem cells by GABARAPL1 in steroid-induced femoral head necrosis	No	Different outcome
720	Babu & Ghosh, 2022	Looking at Mountains: Role of Sustained Hypoxia in Regulating Bone Mineral Homeostasis in Relation to Wnt Pathway and Estrogen	No	Different outcome
721	Shams et al., 2022	Overexpression of VEGF in dermal fibroblast cells accelerates the angiogenesis and wound healing function: in vitro and in vivo studies	No	Different outcome
722	Pasculli et al., 2022	Mesenchymal stem cells for subchondral bone marrow lesions: From bench to bedside	No	Different outcome
723	Peng, W. et al. (2018)	Effects of lentiviral transfection containing bFGF gene on the biological characteristics of rabbit BMSCs	No	Different outcome
724	Ding, D. & Zhu, Q. (2018)	Recent advances of PLGA micro/nanoparticles for the delivery of biomacromolecular therapeutics	No	Different outcome
725	Kang, J.S. et al. (2018)	Clinical efficiency of bone marrow mesenchymal stem cell implantation for osteonecrosis of the femoral head	No	Different outcome
726	Jin, M. et al., 2022	Pharmacological effects of salidroside on central nervous system diseases	No	Different outcome
727	Hooda, A. et al., 2022	A Cost-Effective Novel Surgical Technique of Core Decompression with Bone Marrow Aspiration...	No	Different outcome
728	Liu, J. et al., 2022	Mesenchymal stem cells and their microenvironment	No	Different outcome
729	Rezaei, A. et al., 2022	Hypoxia mimetics restore bone biomineralisation in hyperglycaemic environments	No	Different outcome
730	Duan, P. et al., 2022	C/EBPα regulates the fate of bone marrow mesenchymal stem cells and steroid-induced avascular necrosis of the femoral head...	No	Different outcome
731	Yu, H.-B. et al., 2022	TGFβ1-transfected tendon stem cells promote tendon fibrosis	No	Different outcome
732	Zhen, G. et al., 2022	Mechanisms of bone pain: Progress in research from bench to bedside	No	Different outcome
733	Bian, Y. et al., 2022	Meniscus repair: up-to-date advances in stem cell-based therapy	No	Different outcome
734	Wu, H. et al., 2022	Knowledge structure and emerging trends on osteonecrosis of the femoral head	No	Different outcome
735	Kim, S.-G., 2022	Multiple ways for the same destination: bone regeneration	No	Different outcome
736	Sadat-Ali, M. et al., 2022	The clinical and radiological effectiveness of autologous bone marrow derived osteoblasts...	No	Different outcome
737	Liang, X.-Z. et al., 2022	Identification of potential autophagy-related genes in steroid-induced osteonecrosis...	No	Different outcome
738	Wang, B. et al., 2022	Lipid metabolism within the bone micro-environment is closely associated with bone metabolism	No	Different outcome
739	Wang, R. et al., 2022	An intron SNP rs2069837 in IL-6 is associated with osteonecrosis of the femoral head development	No	Different outcome
740	Li, Z. et al., 2022	Autophagy: An important target for natural products in the treatment of bone metabolic diseases	No	Different outcome
741	Sun, Y. et al., 2022	Simvastatin-loaded sulfonated PEEK enhances angiogenesis and osteogenesis via miR-29cb2-mediated HIF-3α downregulation	No	Different outcome
742	Zhang, D. et al., 2022	The regulatory activities of MALAT1 in the development of bone and cartilage diseases	No	Different outcome
743	Che, Z. et al., 2022	Emerging roles of growth factors in osteonecrosis of the femoral head	No	Different outcome
744	Kai, T. et al., 2022	Effects of concentrated growth factors on the proliferation, osteogenic differentiation...	No	Different outcome
745	Chen, W.-H. et al., 2022	Application of protective weight-bearing in osteonecrosis of the femoral head: systematic review	No	Different outcome
746	Zhao, X. et al., 2022	The effects of Connexin⁃43 on osteoblasts cells proliferation and osteogenic differentiation	No	Different outcome
747	Ko, J.-Y. et al., 2022	The Antagonism of Neuropeptide Y Type I Receptor (Y1R) Reserves the Viability of Bone Marrow Stromal Cells...	No	Different outcome
748	Chen, W. et al., 2022	HIF-1α Regulates Bone Homeostasis and Angiogenesis, Participating in the Occurrence of Bone Metabolic Diseases	No	Different outcome
749	Zhang, F. et al., 2022	Lnc Tmem235 promotes repair of early steroid-induced osteonecrosis of the femoral head	No	Different outcome
750	Huang, J. et al., 2022	Geniposide ameliorates glucocorticoid-induced osteoblast apoptosis by activating autophagy	No	Different outcome
751	Zhao, J. et al., 2022	Therapeutic effect of human umbilical cord mesenchymal stem cells in early traumatic osteonecrosis	No	Different outcome
752	Moharrami, A. et al., 2022	Total Hip Arthroplasty via direct anterior approach for osteonecrosis: comparison with primary hip osteoarthritis	No	Different outcome
753	Haziza, S. et al., 2022	Relative frequency of primary total hip arthroplasty for avascular necrosis in the United States	No	Different outcome
754	Fushimi, M. et al., 2022	Osteonecrosis of the jaw related oral solitary myeloid sarcoma	No	Different outcome
755	Averianov, I. et al., 2022	3D-Printed composite scaffolds based on poly(ε-caprolactone) filled with poly(glutamic acid)-modified cellulose nanocrystals	No	Different outcome
756	Lan, Y. et al., 2022	Extracellular vesicles derived from neural EGFL-Like 1-modified mesenchymal stem cells improve acellular bone regeneration via the miR-25-5p-SMAD2 signaling axis	No	Different outcome
757	Zhang, W. et al., 2022	The therapeutic effect of adipose-derived lipoaspirate cells in femoral head necrosis by improving angiogenesis	No	Different outcome
758	Lu, C. et al., 2022	Global research trends of steroid-induced osteonecrosis of the femoral head: A 30-year bibliometric analysis	No	Different outcome
759	Yang, C. et al., 2022	Single-cell spatiotemporal analysis reveals cell fates and functions of transplanted mesenchymal stromal cells during bone repair	No	Different outcome
760	Guangzhao, L. et al., 2022	Research progress of gene therapy for vascularization of tissue engineering	No	Different outcome
761	He, W. et al., 2022	The role of exosomes derived from different mesenchymal stem cells in the progression and treatment of steroid induced necrosis of the femoral head	No	Different outcome
762	Kuhlen, M. et al., 2022	Osteonecrosis—severe side effect of treatment for acute lymphoblastic leukemia	No	Different outcome
763	Thorey, F. et al., 2022	Short hip stem for THA in avascular necrosis of the femoral head	No	Different outcome
764	Jäger, M. et al., 2022	Bioactivation of scaffolds in osteonecrosis	No	Different outcome
765	Jimenez, I.A. et al., 2022	Canine Idiopathic Arteriopathy, Appendicular Bone Infarcts, and Neoplastic Transformation of Bone Infarcts in 108 Dogs (Canis lupus familiaris)	No	Different outcome
766	Mastrolia, I. et al., 2022	Autologous Marrow Mesenchymal Stem Cell Driving Bone Regeneration in a Rabbit Model of Femoral Head Osteonecrosis	No	Different outcome
767	Park, J.Y. et al., 2022	Multiple Drilling with Recombinant Human Bone Morphogenetic Protein-2 in Korean Patients with Non-Traumatic Osteonecrosis of the Femoral Head	No	Different outcome
768	Xia, P. et al., 2022	Health Effects of Peptides Extracted from Deer Antler	No	Different outcome
769	Lin, L. et al., 2022	Downregulation of miR-30b-5p Facilitates Chondrocyte Hypertrophy and Apoptosis via Targeting Runx2 in Steroid-Induced Osteonecrosis of the Femoral Head	No	Different outcome
770	Wang, T. et al., 2022	Emerging roles of HMGB1-related lncRNA: from molecular biology to clinical application	No	Different outcome
771	Castle, J.T. et al., 2022	Abdominal Tumors: Wilms, Neuroblastoma, Rhabdomyosarcoma, and Hepatoblastoma	No	Different outcome
772	Londhe, S.B. et al., 2022	An early experience of the use of dual mobility cup uncemented total hip arthroplasty in young patients with avascular necrosis of the femoral head	No	Different outcome
773	Sahm, F. et al., 2022	Long-term stimulation with alternating electric fields modulates the differentiation and mineralization of human pre-osteoblasts	No	Different outcome
774	Zhang, J. et al., 2022	Revealing the mechanisms of Weishi Huogu I capsules used for treating osteonecrosis of the femoral head based on systems pharmacology with one mechanism validated with in vitro experiments	No	Different outcome
775	John, A.A. et al., 2022	AAV-mediated delivery of osteoblast/osteoclast-regulating miRNAs for osteoporosis therapy	No	Different outcome
776	Liu, J. et al., 2022	Effects of angiotensin II combined with asparaginase and dexamethasone on the femoral head in mice: A model of steroid-induced femoral head osteonecrosis	No	Different outcome
777	Wu, Z. et al., 2022	Huo xue tong luo capsule improves osteoblastogenesis of bone marrow mesenchymal stem cells through the erα-wnt/β-catenin signaling pathway	No	Different outcome
778	Zheng, H.-T. et al., 2022	Role of PI3K / Akt signaling pathway in non-traumatic necrosis of femoral head	No	Different outcome
779	Song, D. et al., 2022	MRNA expression profiling of the cancellous bone in patients with idiopathic osteonecrosis of the femoral head by whole-transcriptome sequencing	No	Different outcome
780	Shapiro, S.A. et al., 2022	Ultrasound-guided needle placement for bone marrow aspiration of the anterior iliac crest	No	Different outcome
781	Erfan, O.S. et al., 2022	Potential benefits of dihydroartemisinin in suppression of dexamethasone induced osteoporosis, osteoclast formation and RANKL induced signaling pathways in adult female albino rat	No	Different outcome
782	Kuroshima, S. et al., 2022	Medication-related osteonecrosis of the jaw: A literature review and update	No	Different outcome
783	Rai, D. et al., 2022	A novel BMP2 secretagogue ameliorates glucocorticoid induced oxidative stress in osteoblasts by activating NRF2 dependent survival while promoting Wnt/β-catenin mediated osteogenesis	No	Different outcome
784	Liu, X. et al., 2022	Research Progress on Exosomes in Osteonecrosis of the Femoral Head	No	Different outcome
785	Li, Y. et al., 2022	Role of exosomes in bone and joint disease metabolism, diagnosis, and therapy	No	Different outcome
786	Wu, J. et al., 2022	Longitudinal Changes in Bone Mineral Measurements Inside and Outside Radiation Fields Used for Cervical Cancer Treatment	No	Different outcome
787	Khezri, M.R. et al., 2022	Potential effects of icariin, the Epimedium-derived bioactive compound in the treatment of COVID‐19: a hypothesis	No	Different outcome
788	Wan, J. et al., 2022	Comparison of the outcome of different bone grafts combined with modified core decompression for the treatment of ARCO II stage femoral head necrosis	No	Different outcome
789	Rahimi, M. et al., 2022	Chitosan-based biomaterials for the treatment of bone disorders	No	Different outcome
790	Huang, S. et al., 2022	Degradable high purity magnesium screw in fixing the greater trochanter bone flap pedicled with transverse branch of lateral circumflex femoral artery: Treatment of avascular necrosis of femoral head in 12 young and middle-aged patients	No	Different outcome
791	Zhang, L. et al., 2022	Research progress of exosomes in orthopedics	No	Different outcome
792	Mao, Q. et al., 2022	Case report: Directional infusion of peripheral blood stem cells into the necrotic zone in femoral heads through the medial circumflex femoral artery: A tracing study	No	Different outcome
793	Guo, J. et al., 2022	Application of extracorporeal shock wave therapy in nervous system diseases: A review	No	Different outcome
794	Wang, X. et al., 2022	Role of the major histocompatibility complex class II protein presentation pathway in bone immunity imbalance in postmenopausal osteoporosis	No	Different outcome
795	Zhu, W. et al., 2022	The analysis of Modified Qing’ E Formula on the differential expression of exosomal miRNAs in the femoral head bone tissue of mice with steroid-induced ischemic necrosis of femoral head	No	Different outcome
796	Yu, H. et al., 2022	Improved repair of rabbit calvarial defects with hydroxyapatite/chitosan/polycaprolactone composite scaffold-engrafted EPCs and BMSCs	No	Different outcome
797	Lv, B. et al., 2022	Therapeutic perspectives of exosomes in glucocorticoid-induced osteoarthrosis	No	Different outcome
798	Castillo Mercado, J.S. et al., 2022	Atraumatic osteonecrosis of the humeral head: pathophysiology and current concepts of evaluation and treatment	No	Different outcome
799	Wang, C. et al., 2022	MiR-29a-3p Inhibits Proliferation and Osteogenic Differentiation of Human Bone Marrow Mesenchymal Stem Cells via Targeting FOXO3 and Repressing Wnt/β-Catenin Signaling in Steroid-Associated Osteonecrosis	No	Different outcome
800	Saito, N. et al., 2022	Future Prospects for Clinical Applications of Nanocarbons Focusing on Carbon Nanotubes	No	Different outcome
801	Guimarães et al., 2022	Pushing the Natural Frontier: Progress on the Integration of Biomaterial Cues toward Combinatorial Biofabrication and Tissue Engineering	No	Different outcome
802	Menger et al., 2022	The vascularization paradox of non-union formation	No	Different outcome
803	Akhtar et al., 2022	Epigenetic Regulation of Cancer Stem Cells by the Aryl Hydrocarbon Receptor Pathway	No	Different outcome
804	Zhu & Fu, 2022	Peripheral Blood-Derived Stem Cells for the Treatment of Cartilage Injuries: A Systematic Review	No	Different outcome
805	Wang et al., 2022	Regulatory mechanism of exosomes in signal communication network of steroid induced avascular necrosis of the femoral head repair	No	Different outcome
806	Hong, 2022	Enhancing Stem Cell-Based Therapeutic Potential by Combining Various Bioengineering Technologies	No	Different outcome
807	Kavanagh et al., 2022	Sickle Cell Disease: A Review	No	Different outcome
808	Ding et al., 2022	Zoledronic acid generates a spatiotemporal effect to attenuate osteoarthritis by inhibiting potential Wnt5a-associated abnormal subchondral bone resorption	No	Different outcome
809	Ma et al., 2022	Extracellular Vesicles from BMSCs Prevent Glucocorticoid-Induced BMECs Injury by Regulating Autophagy via the PI3K/Akt/mTOR Pathway	No	Different outcome
810	Rizzo et al., 2022	Multipotential Role of Growth Factor Mimetic Peptides for Osteochondral Tissue Engineering	No	Different outcome
811	Zhao et al., 2022	Obesity, Bone Loss, and Periodontitis: The Interlink	No	Different outcome
812	Williams et al., 2022	Long-Term Ligature-Induced Periodontitis Exacerbates Development of Bisphosphonate-Related Osteonecrosis of the Jaw in Mice	No	Different outcome
813	Xue et al., 2022	MicroRNA-141 inhibits the differentiation of bone marrow-derived mesenchymal stem cells in steroid-induced osteonecrosis via E2F3	No	Different outcome
814	Dhanasekararaja et al., 2022	Aggressive Presentation and Rapid Progression of Osteonecrosis of the Femoral Head After COVID-19	No	Different outcome
815	Bonnheim et al., 2022	The contributions of cartilage endplate composition and vertebral bone marrow fat to intervertebral disc degeneration in patients with chronic low back pain	No	Different outcome
816	Zhang et al., 2022	T-2 toxin-induced femur lesion is accompanied by autophagy and apoptosis associated with Wnt/β-catenin signaling in mice	No	Different outcome
817	Li et al., 2022	lncRNAs MALAT1 and LINC00657 upstream to miR-214-3p/BMP2 regulate osteogenic differentiation of human mesenchymal stem cells	No	Different outcome
818	Lin et al., 2022	Hui Medicine Moxibustion Improves Steroid-Induced Avascular Necrosis of the Femoral Head in Rats via Down-Regulating Fas/Fasl Signal Pathway	No	Different outcome
819	Wen et al., 2022	Global Trends and Current Status in Osteonecrosis of the Femoral Head: A Bibliometric Analysis of Publications in the Last 30 Years	No	Different outcome
820	Tebbi, 2022	Sickle Cell Disease, a Review	No	Different outcome
821	Hu et al., 2022	Recent progress in 3D printing degradable polylactic acid-based bone repair scaffold for the application of cancellous bone defect	No	Different outcome
822	Miyahara et al., 2022	Osteonecrosis of the Femoral Head: Update Article	No	Different outcome
823	Konarski et al., 2022	Avascular Necrosis of Femoral Head—Overview and Current State of the Art	No	Different outcome
824	Mengual et al., 2022	Novel Effects of Statins on Cancer via Autophagy	No	Different outcome
825	Brivio et al., 2022	Osteonecrosis in paediatric acute lymphoblastic leukaemia: Incidence, risk factors, radiological patterns and evolution in a single-centre cohort	No	Different outcome
826	Zhang et al., 2022	MiRNA-320a-5p contributes to the homeostasis of osteogenesis and adipogenesis in bone marrow mesenchymal stem cell	No	Different outcome
827	Yuan et al., 2022	Biomechanical analysis of the drilling parameters for early osteonecrosis of the femoral head	No	Different outcome
828	Homma et al., 2022	Grafting of autologous concentrated bone marrow processed using a point-of-care device for patients with osteonecrosis of the femoral head: A phase 1 feasibility and safety study	No	Different outcome
829	Li et al., 2022	The protective effect of icariin on glucocorticoid-damaged BMECs explored by microfluidic organ chip	No	Different outcome
830	Mani et al., 2022	A comprehensive review of biological and materials properties of Tantalum and its alloys	No	Different outcome
831	Jimenez et al., 2022	Neoplastic transformation of arteriopathy-derived bone infarct into nascent osteosarcoma in the proximal tibia of a miniature schnauzer	No	Different outcome
832	Tian et al., 2022	Internal heat-type acupuncture inhibits osteoblast viability and promotes bone formation in a rat model of steroid-induced avascular necrosis of the femoral head	No	Different outcome
833	Aiman et al., 2022	Advancing Regenerative Medicine Through the Development of Scaffold, Cell Biology, Biomaterials and Strategies of Smart Material	No	Different outcome
834	Xu et al., 2022	Total Flavonoids of Rhizoma Drynariae Ameliorate Bone Growth in Experimentally Induced Tibial Dyschondroplasia in Chickens via Regulation of OPG/RANKL Axis	No	Different outcome
835	Tian et al., 2022	Pathogenesis of steroid-induced avascular necrosis of femoral head	No	Different outcome
836	Chen et al., 2022	The Emerging Role of Non-Coding RNAs in Osteogenic Differentiation of Human Bone Marrow Mesenchymal Stem Cells	No	Different outcome
837	Shen et al., 2022	Decompression and bone autografting combined with local application of zoledronic acid and platelet-rich plasma for early-stage femoral head necrosis	No	Different outcome
838	Mei et al., 2022	Metabolic Profiling Analysis of the Effect and Mechanism of Gushiling Capsule in Rabbits With Glucocorticoid-Induced Osteonecrosis of the Femoral Head	No	Different outcome
839	Zhao et al., 2022	The effect of endostatin on angiogenesis and osteogenesis of steroid-induced osteonecrosis of the femoral head in a rabbit model	No	Different outcome
840	Ma et al., 2022	Animal Models of Femur Head Necrosis for Tissue Engineering and Biomaterials Research	No	Different outcome
841	Hertel et al., 2022	Preconditioning Methods to Improve Mesenchymal Stromal Cell-Derived Extracellular Vesicles in Bone Regeneration—A Systematic Review	No	Different outcome
842	Wuerfel et al., 2022	The Effects of the Exposure of Musculoskeletal Tissue to Extracorporeal Shock Waves	No	Different outcome
843	Hahn et al., 2022	Osteonecrosis in Korean Paediatric and Young Adults with Acute Lymphoblastic Leukaemia or Lymphoblastic Lymphoma: A Nationwide Epidemiological Study	No	Different outcome
844	Wu et al., 2022	Impact of P-Chloroaniline on Oxidative Stress and Biomacromolecules Damage in the Clam Ruditapes philippinarums: A Simulate Toxicity Test of Spill Incident	No	Different outcome
845	Wang et al., 2022	The Role of Structural Deterioration and Biomechanical Changes of the Necrotic Lesion in Collapse Mechanism of Osteonecrosis of the Femoral Head	No	Different outcome
846	Ruggiero et al., 2022	American Association of Oral and Maxillofacial Surgeons’ Position Paper on Medication-Related Osteonecrosis of the Jaws—2022 Update	No	Different outcome
847	Li et al., 2022	Efficacy of total flavonoids of Rhizoma drynariae on the blood vessels and the bone graft in the induced membrane	No	Different outcome
848	Malliappan et al., 2022	Bone tissue engineering: Anionic polysaccharides as promising scaffolds	No	Different outcome
849	Peng et al., 2022	Angiogenesis regulation in bone repair: New ideas and new methods	No	Different outcome
850	Yanan et al., 2022	Mechanism by which antler glue treats avascular necrosis of the femoral head induced by retinoic acid in rats: A serum proteomics study	No	Different outcome
851	Xu et al., 2022	LINC00473-modified bone marrow mesenchymal stem cells incorporated thermosensitive PLGA hydrogel transplantation for steroid-induced osteonecrosis of femoral head: A detailed mechanistic study and validity evaluation	No	Different outcome
852	Shimozono et al., 2022	Concentrated Bone Marrow Aspirate Injection for Hallux Sesamoid Disorders	No	Different outcome
853	Chen et al., 2022	The m6A demethylase FTO promotes the osteogenesis of mesenchymal stem cells by downregulating PPARG	No	Different outcome
854	Xue & Wang, 2022	Impact of Hyperbaric Oxygen on Nano-hydroxyapatite/Carboxymethyl Chitosan/Zoledronic Acid Biocomposite for Bone Tissue Engineering	No	Different outcome
855	Tan et al., 2022	The Dynamic Feature of Macrophage M1/M2 Imbalance Facilitates the Progression of Non-Traumatic Osteonecrosis of the Femoral Head	No	Different outcome
856	Wang & Wei, 2022	Comparison of extracorporeal shock wave therapy for ARCO stage II femoral head necrosis with different lesion areas	No	Different outcome
857	Liang et al., 2022	Identification and analysis of potential key genes in osteonecrosis of the femoral head based on miRNA-mRNA regulatory network	No	Different outcome
858	Huang et al., 2022	Regulatory role and mechanism of non-coding RNA on steroid-induced osteonecrosis of the femoral head	No	Different outcome
859	Han et al., 2022	Chinese herbal prescriptions for tonifying kidney and promoting blood circulation in the intervention of steroid-induced avascular necrosis of the femoral head: relevant signal pathways and targets	No	Different outcome
860	Liu et al., 2022	Captopril alleviates glucocorticoid-induced osteonecrosis of the femoral head by mediating the ACE2/ Ang-(1-7)/Mas receptor cascade	No	Different outcome
861	Han et al., 2022	Osteoimmune reaction caused by a novel silicocarnotite bioceramic promoting osteogenesis through the MAPK pathway	No	Different outcome
862	Lin et al., 2022	Decreased ankyrin expression is associated with repressed eNOS signaling, cell proliferation, and osteogenic differentiation in osteonecrosis of the femoral head	No	Different outcome
863	Hoogervorst et al., 2022	Core decompression and bone marrow aspiration concentrate grafting for osteonecrosis of the femoral head	No	Different outcome
864	Huang et al., 2022	Evaluation of radiographic outcomes after core decompression for osteonecrosis of the femoral head: The Beijing University of Chinese medicine X-ray evaluation method	No	Different outcome
865	Kim et al., 2022	Third-generation ceramic-on-ceramic total hip arthroplasty in patients with osteonecrosis of the femoral head	No	Different outcome
866	Zhaofeng et al., 2022	Research progress on the relationship between steroid-induced avascular femoral head and microRNA	No	Different outcome
867	Gupta et al., 2022	Biology of Bone Morphogenetic Proteins in Skeleton Disease: Osteonecrosis in Sickle Cell Disease Patients	No	Different outcome
868	Wang et al., 2022	Research and Application of Metal Materials Prepared by Selective Electron Beam Melting	No	Different outcome
869	Ohori-Morita et al., 2022	Novel Mesenchymal Stem Cell Spheroids with Enhanced Stem Cell Characteristics and Bone Regeneration Ability	No	Different outcome
870	Sansone et al., 2022	Extracorporeal Shockwave Therapy in the Treatment of Nonunion in Long Bones: A Systematic Review and Meta-Analysis	No	Different outcome
871	Yao et al., 2022	hsa_circ_0058122 knockdown prevents steroid-induced osteonecrosis of the femoral head by inhibiting human umbilical vein endothelial cells apoptosis via the miR-7974/IGFBP5 axis	No	Different outcome
872	Naik & Sivaramakrishnan, 2022	Femoral Head Osteonecrosis is associated with thrombosis, fatty acid and cholesterol biosynthesis: A potential role for anti-thrombotics and statins as disease modifying agents	No	Different outcome
873	Zheng et al., 2022	Decreased serum CXCL12/SDF-1 concentrations may reflect disease severity of non-traumatic osteonecrosis of femoral head	No	Different outcome
874	Yuan et al., 2022	An injectable hydroxypropyl-β-cyclodextrin cross-linked gelatin-based hydrogel loaded bone mesenchymal stem cell for osteogenic and in vivo bone regeneration of femoral head necrosis	No	Different outcome
875	Gado et al., 2022	Bad to the Bone: The Effects of Therapeutic Glucocorticoids on Osteoblasts and Osteocytes	No	Different outcome
876	Xu et al., 2022	Osteoradionecrosis of the Hip, a Troublesome Complication of Radiation Therapy: Case Series and Systematic Review	No	Different outcome
877	Ghafouri-Fard et al., 2022	Interplay Between Non-Coding RNAs and Programmed Cell Death Proteins	No	Different outcome
878	Li et al., 2022	Research progress in role of DNA methylation regulating osteogenic differentiation of mesenchymal stem cells in regulating trauma‑related skeletal disorders	No	Different outcome
879	Huang et al., 2022	miR-122–5p targets GREM2 to protect against glucocorticoid-induced endothelial damage through the BMP signaling pathway	No	Different outcome
880	Lei et al., 2022	Treatment of inflammatory bone loss in periodontitis by stem cell-derived exosomes	No	Different outcome
881	Fan et al., 2022	Novel anti-hyperuricemic hexapeptides derived from Apostichopus japonicus hydrolysate and their modulation effects on the gut microbiota and host microRNA profile	No	Different outcome
882	Zhao et al., 2022	Bone Regeneration and Angiogenesis by Co-transplantation of Angiotensin II–Pretreated Mesenchymal Stem Cells and Endothelial Cells in Early Steroid-Induced Osteonecrosis of the Femoral Head	No	Different outcome
883	Zhang et al., 2022	Bone Marrow Mesenchymal Stem Cells Overexpressing HIF-1α Prevented the Progression of Glucocorticoid-Induced Avascular Osteonecrosis of Femoral Heads in Mice	No	Different outcome
884	Mikami et al., 2022	Improvement of Bone Marrow Necrosis by Tyrosine Kinase Inhibitor Substitution in a Pediatric Patient with Philadelphia Chromosome-positive Acute Lymphoblastic Leukemia	No	Different outcome
885	Bowen et al., 2022	Animal Models of Bone Marrow Lesions in Osteoarthritis	No	Different outcome
886	Lu & Han, 2022	SMAD4 transcriptionally activates GCN5 to inhibit apoptosis and promote osteogenic differentiation in dexamethasone-induced human bone marrow mesenchymal stem cells	No	Different outcome
887	Chen et al., 2022	Biomaterials-assisted exosomes therapy in osteoarthritis	No	Different outcome
888	Ping et al., 2022	The role of long non-coding RNAs and circular RNAs in bone regeneration: Modulating miRNAs function	No	Different outcome
889	Liu et al., 2022	The management of bone defect using long non-coding RNA as a potential biomarker for regulating the osteogenic differentiation process	No	Different outcome
890	Zhu et al., 2022	Biofunctionalized composite scaffold to potentiate osteoconduction, angiogenesis, and favorable metabolic microenvironment for osteonecrosis therapy	No	Different outcome
891	Sherman et al., 2022	Biologic Augmentation of Tibiotalocalcaneal Arthrodesis With Allogeneic Bone Block Is Associated With High Rates of Fusion	No	Different outcome
892	Kirankumar et al., 2022	Modern approaches on stem cells and scaffolding technology for osteogenic differentiation and regeneration	No	Different outcome
893	Mine et al., 2022	Occlusal Trauma and Bisphosphonate-Related Osteonecrosis of the Jaw in Mice	No	Different outcome
894	Xinmin et al., 2022	Core decompression combined with dental pulp stem cells in the treatment of steroid-associated femoral head necrosis in rabbits	No	Different outcome
895	Weiyue et al., 2022	Application of engineered exosomes in bone repair and regeneration	No	Different outcome
896	Mitsuzawa et al., 2022	Corticosteroid-associated osteonecrosis of the femoral head after orthotopic liver transplantation and the outcomes of subsequent total hip arthroplasty	No	Different outcome
897	Madkour, 2022	Nanoparticle-based drug delivery in cancer treatment	No	Different outcome
898	Minkang & Jian, 2022	Lipid metabolomic analysis in exosomes of osteonecrosis of the femoral head based on ultra performance liquid chromatography-tandem mass spectrometry	No	Different outcome
899	Yue et al., 2022	Effect of icariin on bone microvascular endothelial cells in femoral head necrosis models of rats	No	Different outcome
900	Rao et al., 2022	Advances in Mesenchymal Stem Cell-Derived Exosomes as Drug Delivery Vehicles	No	Different outcome
901	Jiang et al., 2022	Development and validation of a prediction model for glucocorticoid-associated osteonecrosis of the femoral head by targeted sequencing	No	Different outcome
902	Huber et al., 2022	Exosomes: A Tool for Bone Tissue Engineering	No	Different outcome
903	Salimiyan et al., 2022	Hydrocortisone Long-term Treatment Effect on Immunomodulatory Properties of Human Adipose-Derived Mesenchymal Stromal/Stem Cells	No	Different outcome
904	Infante et al., 2022	Educating EVs to Improve Bone Regeneration: Getting Closer to the Clinic	No	Different outcome
905	Migliorini et al., 2022	Operative Management of Avascular Necrosis of the Femoral Head in Skeletally Immature Patients: A Systematic Review	No	Different outcome
906	Jeyaraman et al., 2022	Impact of the Process Variables on the Yield of Mesenchymal Stromal Cells from Bone Marrow Aspirate Concentrate	No	Different outcome
907	Anagnostis et al., 2022	Bone Health in Patients with Dyslipidemias: An Underestimated Aspect	No	Different outcome
908	Zheng et al., 2022	Osteonecrosis in systemic lupus erythematosus: Systematic insight from the epidemiology, pathogenesis, diagnosis and management	No	Different outcome
909	Zhang et al., 2022	Avascular Osteonecrosis of the Talus: Current Treatment Strategies	No	Different outcome
910	Hernigou et al., 2022	Nonoperative and Operative Bone and Cartilage Regeneration and Orthopaedic Biologics of the Hip: An Orthoregeneration Network (ON) Foundation Hip Review	No	Different outcome
911	Li et al., 2022	Molecular mechanism by which icariin regulates osteogenic signaling pathways in the treatment of steroid-induced avascular necrosis of the femoral head	No	Different outcome
912	Zhang et al., 2022	Genetic Variations Associated with Glucocorticoid-Induced Osteonecrosis of the Femoral Head	No	Different outcome
913	Tarantino et al., 2022	Bone Marrow Edema: Overview of Etiology and Treatment Strategies	No	Different outcome
914	Li et al., 2022	Cryogenic 3D Printing of ß-TCP/PLGA Composite Scaffolds Incorporated With BpV (Pic) for Treating Early Avascular Necrosis of Femoral Head	No	Different outcome
915	Xu et al., 2022	Soluble epoxide hydrolase inhibitor can protect the femoral head against tobacco smoke exposure-induced osteonecrosis in spontaneously hypertensive rats	No	Different outcome
916	Rüçhan Akar et al., 2022	Thromboangiitis Obliterans	No	Different outcome
917	Sussman et al., 2022	Introduction to Interventional Orthopedics and Review of the Pathophysiology of Orthopedic Conditions	No	Different outcome
918	Sampson et al., 2022	Intraosseous Injections	No	Different outcome
919	Wei & Li, 2022	Mechanisms for Biomaterials Reconstruct Microenvironment in Bone Regeneration	No	Different outcome
920	Li et al., 2022	The Role of the JAK/STAT Signaling Pathway in Steroid-induced Necrosis of Femoral Heads in MRL/lpr Iupus Mice	No	Different outcome
921	Panin et al., 2022	Total hip arthroplasty in the treatment of severe stages of osteonecrosis of the femoral head and osteoarthritis: results and complications	No	Different outcome
922	Mikhaylov et al., 2022	Mycoplasma as a possible trigger for the development of idiopathic avascular necrosis of the femoral head	No	Different outcome
923	González-González et al., 2022	Regenerative Medicine Applied to the Treatment of Musculoskeletal Pathologies: The Cell-Free Therapy Approach	No	Different outcome
924	Palatulan & Aluko, 2022	Rheumatology and Infectious Diseases and Hip Pain	No	Different outcome
925	Martin & Malanga, 2022	Regenerative Medicine: Musculoskeletal Applications	No	Different outcome
926	Al-Suhaimi & Khan, 2022	Adrenal Glands, Pineal Gland, and the Circadian Rhythm: Structure and Physiology	No	Different outcome
927	Miedany, 2022	Osteonecrosis of the Jaw	No	Different outcome
928	Baker et al., 2022	Osteonecrosis of the Femoral Head: Overview	No	Different outcome
929	Beck et al., 2022	Surgical Technique: Microfracture Adjuvants in Hip Cartilage Restoration	No	Different outcome
930	Chang et al., 2022	Surgical Technique: Arthroscopic Core Decompression	No	Different outcome
931	Frank et al., 2022	Surgical Technique: Bone Graft for Avascular Necrosis of the Hip	No	Different outcome
932	Saks et al., 2022	Surgical Technique: Bone Marrow Aspirate Concentrate	No	Different outcome
933	Aguiar Koga et al., 2022	Role of MSC‐derived small extracellular vesicles in tissue repair and regeneration	No	Different outcome
934	Gugjoo, 2022	Therapeutic Applications of Mesenchymal Stem Cells in Veterinary Medicine	No	Different outcome
935	Bi et al., 2022	Research progress of exosomes derived from bone marrow mesenchymal stem cells and related signal pathways in steroid-induced necrosis of the femoral head	No	Different outcome
936	Zhang et al., 2022	A RISK ASSESSMENT SYSTEM FOR EARLY OSTEONECROSIS OF THE FEMORAL HEAD	No	Different outcome
937	Evans & Colen, 2022	The evolution of lower extremity reconstruction	No	Different outcome
938	Al-Otaibi, 2022	An overview of pathophysiology and treatment options of osteonecrosis of femoral head in sickle cell disease	No	Different outcome
939	Tang et al., 2022	Taohong Siwu Decoction Promotes Osteo-Angiogenesis in Fractures by Regulating the HIF-1 α Signaling Pathway	No	Different outcome
940	Motta et al., 2022	Steroid-induced osteonecrosis	No	Different outcome
941	Upmanyu et al., 2022	Employment of selective pharmacologically active natural compounds in treatment and management of osteoporosis	No	Different outcome
942	Bunov et al., 2022	Immediate changes in pulsed blood filling in the articular ends of the ilium and femur after their perforation in Perthes disease	No	Different outcome
943	Pierre-Jerome, 2022	Biomechanical behavior of bone. Fractures in Charcot neuroarthropathy	No	Different outcome
944	Yan et al., 2022	Lipid metabolism analysis for peripheral blood in patients with alcohol-induced and steroid-induced osteonecrosis of the femoral head	No	Different outcome
945	Zmerly et al., 2022	Treatment options for secondary osteonecrosis of the knee	No	Different outcome
946	Fu et al., 2022	AUTOLOGOUS STEM CELLS COMBINED WITH CORE DECOMPRESSION ON PATIENTS WITH OSTEONECROSIS OF THE FEMORAL HEAD	No	Different outcome
947	Ren et al., 2022	Network-Based Pharmacology and Bioinformatics Study on the Mechanism of Action of Gujiansan in the Treatment of Steroid-Induced Avascular Necrosis of the Femoral Head	No	Different outcome
948	Tong et al., 2022	MALAT1 Polymorphisms and Lung Cancer Susceptibility in a Chinese Northeast Han Population	No	Different outcome
949	Yang et al., 2022	Efficacy of robot-assisted core decompression combined with human umbilical cord-derived mesenchymal stem cell transplantation for osteonecrosis of the femoral head	No	Different outcome
950	Labusca, 2022	Adipose tissue in bone regeneration - stem cell source and beyond	No	Different outcome
951	Yuan et al., 2022	Impact of Femoral Neck Cortical Bone Defect Induced by Core Decompression on Postoperative Stability: A Finite Element Analysis	No	Different outcome
952	Han et al., 2022	Circ_0058792 regulates osteogenic differentiation through miR-181a-5p/Smad7 axis in steroid-induced osteonecrosis of the femoral head	No	Different outcome
953	Yin et al., 2022	lncRNA MALAT1 mediates osteogenic differentiation of bone mesenchymal stem cells by sponging miR-129-5p	No	Different outcome
954	Chen et al., 2022	Preconditioning and Engineering Strategies for Improving the Efficacy of Mesenchymal Stem Cell-Derived Exosomes in Cell-Free Therapy	No	Different outcome
955	Wang et al., 2022	The Combined Use of Platelet-Rich Plasma Clot Releasate and Allogeneic Human Umbilical Cord Mesenchymal Stem Cells Rescue Glucocorticoid-Induced Osteonecrosis of the Femoral Head	No	Different outcome
956	Zhao & Feng, 2022	Logistic Regression Analysis of Risk Factors and Improvement of Clinical Treatment of Traumatic Arthritis after Total Hip Arthroplasty (THA) in the Treatment of Acetabular Fractures	No	Different outcome
957	Ren et al., 2022	Review of the Role of Mesenchymal Stem Cells and Exosomes Derived from Mesenchymal Stem Cells in the Treatment of Orthopedic Disease	No	Different outcome
958	Sunny et al., 2022	Cardiovascular regeneration	No	Different outcome
959	Öztürk et al., 2022	Clinical results of free vascularized fibula graft in the management of precollapse osteonecrosis of the femoral head: A retrospective clinical study	No	Different outcome
960	Wu et al., 2022	lncRNA FGD5-AS1 Regulates Bone Marrow Stem Cell Proliferation and Apoptosis by Affecting miR-296-5p/STAT3 Axis in Steroid-Induced Osteonecrosis of the Femoral Head	No	Different outcome
961	Shi et al., 2022	Scaffolds of bioactive glass (Bioglass®) combined with recombinant human bone morphogenetic protein -9 (rhBMP-9) for tooth extraction site preservation	No	Different outcome
962	Badescu et al., 2022	Osteonecrosis of the Jaws in Patients with Hereditary Thrombophilia/Hypofibrinolysis—From Pathophysiology to Therapeutic Implications	No	Different outcome
963	Yuan et al., 2022	Neohesperidin promotes the proliferation and osteogenic differentiation of BMSCs via BMP2-Wnt/β-catenin pathway	No	Different outcome
964	Wang et al., 2022	Upregulation of microRNA-576-5p protects from steroid-induced avascular necrosis of the femoral head by suppressing ANXA2	No	Different outcome
965	Guo et al., 2022	Local delivery and controlled release of miR-34a loaded in hydroxyapatite/mesoporous organosilica nanoparticles composite-coated implant wire to accelerate bone fracture healing	No	Different outcome
966	Chun et al., 2022	Cell therapy for osteonecrosis of femoral head and joint preservation	No	Different outcome
967	Pawar et al., 2022	Core decompression and bone marrow aspirate concentrate injection for Avascular Necrosis (AVN) of the femoral head: A scoping review	No	Different outcome
968	Xiaolin et al., 2022	Topical simvastatin administration in the treatment of periodontitis: Effect of loading on sustained drug release system or biomaterial scaffold system	No	Different outcome
969	Zhang et al., 2022	Curculigo orchioides polysaccharides extraction, characterization, and their protective effects against femoral head necrosis	No	Different outcome
970	Chen et al., 2022	Evolutionary course of the femoral head osteonecrosis: Histopathological - radiologic characteristics and clinical staging systems	No	Different outcome
971	Haoran et al., 2022	Pathogenesis of femoral head necrosis after internal fixation of femoral neck fractures in young adults	No	Different outcome
972	Feng et al., 2022	Regulation of proliferation, differentiation and apoptosis of bone-related cells by long-stranded noncoding RNA	No	Different outcome
973	Mei et al., 2022	The effect of extracorporeal shock wave on osteonecrosis of femoral head: a systematic review and meta–analysis	No	Different outcome
974	Norouzi-Barough et al., 2022	Therapeutic potential of mesenchymal stem cell-derived exosomes as a cell-free therapy approach for the treatment of skin, bone, and cartilage defects	No	Different outcome
975	Huyut et al., 2022	Stimulating effects of vardenafil, tadalafil, and udenafil on vascular endothelial growth factor, angiogenesis, vitamin D3, bone morphogenic proteins in ovariectomized rats	No	Different outcome
976	Huyut et al., 2022	Can zaprinast and avanafil induce the levels of angiogenesis, bone morphogenic protein 2, 4 and 7 in kidney of ovariectomised rats?	No	Different outcome
977	Wan et al., 2022	Three-dimensional printing-assisted rotational osteotomy of the femoral neck in the treatment of early osteonecrosis of the femoral head	No	Different outcome
978	Lei et al., 2021	Benefits and mechanisms of polysaccharides from Chinese medicinal herbs for anti-osteoporosis therapy: A review	No	Different outcome
979	Murab et al., 2021	Tissue engineering strategies for treating avascular necrosis of the femoral head	No	Different outcome
980	Wang et al., 2021	Accumulation of LDL/ox-LDL in the necrotic region participates in osteonecrosis of the femoral head: a pathological and in vitro study	No	Different outcome
981	Zhang et al., 2021	Icariin regulates miR-23a-3p-mediated osteogenic differentiation of BMSCs via BMP-2/Smad5/Runx2 and WNT/β-catenin pathways in osteonecrosis of the femoral head	No	Different outcome
982	Amin et al., 2021	MicroRNA-214 in health and disease	No	Different outcome
983	Naik and Sivaramakrishnan, 2021	Systems analysis of steroid induced osteonecrosis shows role for heme and vitamin D in pathogenesis	No	Different outcome
984	Bhagavatham et al., 2021	Nucleotides modulate synoviocyte proliferation and osteoclast differentiation in macrophages with potential implications for rheumatoid arthritis	No	Different outcome
985	Liu et al., 2021	Efficacy of various core decompression techniques versus non-operative treatment for osteonecrosis of the femoral head: a systemic review and network meta-analysis of randomized controlled trials	No	Different outcome
986	Xiao et al., 2021	Effects of Platelet-Rich Plasma and Bone Marrow Mesenchymal Stem Cells on Meniscal Repair in the White-White Zone of the Meniscus	No	Different outcome
987	Dalisson et al., 2021	Skeletal regeneration for segmental bone loss: Vascularised grafts, analogues and surrogates	No	Different outcome
988	Kondo et al., 2021	The Inducible Nitric Oxide Synthase Pathway Promotes Osteoclastogenesis under Hypoxic Culture Conditions	No	Different outcome
989	Birla et al., 2021	Risk factors and pathogenesis of steroid-induced osteonecrosis of femoral head - A scoping review	No	Different outcome
990	Mitsui et al., 2021	Efficient cell transplantation combining injectable hydrogels with control release of growth factors	No	Different outcome
991	Hua and Zhang, 2021	MALAT1 regulates osteogenic differentiation of human periodontal ligament stem cells through mediating miR-155-5p/ETS1 axis	No	Different outcome
992	Liu et al., 2021	Protective effects of dexmedetomidine on cerebral ischemia/reperfusion injury via the microRNA-214/ROCK1/NF-κB axis	No	Different outcome
993	Yang et al., 2021	Investigation of a Prevascularized Bone Graft for Large Defects in the Ovine Tibia	No	Different outcome
994	Zhang et al., 2021	Astragalus polysaccharide ameliorates steroid-induced osteonecrosis of femoral head through miR-206/HIF-1α/BNIP3 axis	No	Different outcome
995	Liu et al., 2021	Implantation and repair of 3D printed myocardial patch in rabbit model of myocardial infarction	No	Different outcome
996	Bhagavatham et al., 2021	Adenosine deaminase modulates metabolic remodeling and orchestrates joint destruction in rheumatoid arthritis	No	Different outcome
997	Bei et al., 2021	Bone-a-Petite: Engineering Exosomes towards Bone, Osteochondral, and Cartilage Repair	No	Different outcome
998	Yang et al., 2021	Exosomal miR-100-5p inhibits osteogenesis of hBMSCs and angiogenesis of HUVECs by suppressing the BMPR2/Smad1/5/9 signalling pathway	No	Different outcome
999	Fu et al., 2021	Systemic therapy of MSCs in bone regeneration: a systematic review and meta-analysis	No	Different outcome
1000	Li et al., 2021	Combining autologous bone marrow buffy coat and angioconductive bioceramic rod grafting with advanced core decompression improves short-term outcomes in early avascular necrosis of the femoral head: a prospective, randomized, comparative study	No	Different outcome
1001	Gupta et al., 2021	Increased Toxicity among Adolescents and Young Adults Compared with Children Hospitalized with Acute Lymphoblastic Leukemia at Children's Hospitals in the United States	No	Different outcome
1002	Liu et al., 2021	Multiple drilling is not effective in reducing the rate of conversion to Total hip Arthroplasty in early-stage nontraumatic osteonecrosis of the femoral head: a case-control comparative study with a natural course	No	Different outcome
1003	Nan et al., 2021	Exosomes from miRNA-378-modified adipose-derived stem cells prevent glucocorticoid-induced osteonecrosis of the femoral head by enhancing angiogenesis and osteogenesis via targeting miR-378 negatively regulated suppressor of fused (Sufu)	No	Different outcome
1004	Andronic et al., 2021	Lack of Conclusive Evidence of the Benefit of Biologic Augmentation in Core Decompression for Nontraumatic Osteonecrosis of the Femoral Head: A Systematic Review	No	Different outcome
1005	Lin et al., 2021	Bioinformatics analysis and identification of genes and molecular pathways in steroid-induced osteonecrosis of the femoral head	No	Different outcome
1006	Liu et al., 2021	Attenuated serum vasoactive intestinal peptide concentrations are correlated with disease severity of non-traumatic osteonecrosis of femoral head	No	Different outcome
1007	Zhang et al., 2021	Overexpression of CRABP2 inhibits dexamethasone-induced apoptosis in human osteoblast cells	No	Different outcome
1008	Zha et al., 2021	Heterogeneity of mesenchymal stem cells in cartilage regeneration: from characterization to application	No	Different outcome
1009	Chen et al., 2021	Skeleton-vasculature chain reaction: a novel insight into the mystery of homeostasis	No	Different outcome
1010	Yamaguchi et al., 2021	Development of a murine model of ischemic osteonecrosis to study the effects of aging on bone repair	No	Different outcome
1011	Zhou et al., 2021	Reprogrammed mesenchymal stem cells derived from iPSCs promote bone repair in steroid-associated osteonecrosis of the femoral head	No	Different outcome
1012	Kuroda et al., 2021	Percutaneous autologous impaction bone graft for advanced femoral head osteonecrosis: a retrospective observational study of unsatisfactory short-term outcomes	No	Different outcome
1013	Zhou et al., 2021	Involvement of the long noncoding RNA H19 in osteogenic differentiation and bone regeneration	No	Different outcome
1014	Gholami et al., 2021	Extracellular vesicles in bone and periodontal regeneration: current and potential therapeutic applications	No	Different outcome
1015	Fu et al., 2021	LncRNA NORAD promotes bone marrow stem cell differentiation and proliferation by targeting miR-26a-5p in steroid-induced osteonecrosis of the femoral head	No	Different outcome
1016	Li et al., 2021	Exosomal miR-186 derived from BMSCs promote osteogenesis through hippo signaling pathway in postmenopausal osteoporosis	No	Different outcome
1017	Jin et al., 2021	Sequential Epiphyseal Cartilage Changes of Femoral Heads in C57BL/6 Female Mice Treated with Excessive Glucocorticoids	No	Different outcome
1018	Huang et al., 2021	Steroid-Induced Osteonecrosis of the Femoral Head: Novel Insight Into the Roles of Bone Endothelial Cells in Pathogenesis and Treatment	No	Different outcome
1019	Lu et al., 2021	Recombinant Human Bone Morphogenic Protein-2 Immobilized Fabrication of Magnesium Functionalized Injectable Hydrogels for Controlled-Delivery and Osteogenic Differentiation of Rat Bone Marrow-Derived Mesenchymal Stem Cells in Femoral Head Necrosis Repair	No	Different outcome
1020	Lu et al., 2021	A Core Omnigenic Non-coding Trait Governing Dex-Induced Osteoporotic Effects Identified Without DEXA	No	Different outcome
1021	Gao et al., 2021	Clinical application of stem cells for bone injury	No	Different outcome
1022	Gao et al., 2021	Porous tantalum scaffolds: Fabrication, structure, properties, and orthopedic applications	No	Different outcome
1023	Houdek et al., 2021	Hip decompression combined with bone marrow concentrate and platelet-rich plasma for corticosteroid-induced osteonecrosis of the femoral head	No	Different outcome
1024	Peláez et al., 2021	Cell and cell free therapies in osteoarthritis	No	Different outcome
1025	Tsubosaka et al., 2021	Effect on osteogenic differentiation of genetically modified il4 or pdgf-bb over-expressing and il4-pdgf-bb co-over-expressing bone marrow-derived mesenchymal stromal cells in vitro	No	Different outcome
1026	Sun, H. et al. - 2021	Activation of cannabinoid receptor 2 alleviates glucocorticoid-induced osteonecrosis of femoral head	No	Different outcome
1027	Korch, M. et al. - 2021	Contribution of whole body MRI in assessment of osteonecrosis in children and adolescents	No	Different outcome
1028	Li, B. et al. - 2021	A novel device for treatment of osteonecrosis of femoral head: Feasibility and preliminary efficacy of animal study	No	Different outcome
1029	Li, B. et al. - 2021	Porous copper- and lithium-doped nano-hydroxyapatite composite scaffold promotes angiogenesis and bone regeneration	No	Different outcome
1030	Araujo-Gutierrez, R. et al. - 2021	Platelet rich plasma concentration improves biologic mesh incorporation and decreases multinucleated giant cells	No	Different outcome
1031	Griffith, M.S. et al. - 2021	Core Decompression and Bone Marrow Aspirate Concentrate in the Treatment of Femoral Head Avascular Necrosis	No	Different outcome
1032	Tang, W. et al. - 2021	LncRNA expression profile analysis of Mg2+-induced osteogenesis by RNA-seq and bioinformatics	No	Different outcome
1033	Xu, K. et al. - 2021	Overexpression of HIF-1α enhances protective effect of mitophagy on steroid-induced osteocytes apoptosis	No	Different outcome
1034	Ren, B. et al. - 2021	Research trends of platelet-rich plasma application in orthopaedics from 2002 to 2020: a bibliometric analysis	No	Different outcome
1035	Chuan, W. et al. - 2021	Participation and regulation of long-chain non-coding RNA on pathogenesis of avascular necrosis of the femoral head	No	Different outcome
1036	Li, J. et al. - 2021	Radial extracorporeal shock wave therapy promotes the proliferation of neural stem cells in hippocampus	No	Different outcome
1037	Miashiro, E.H. et al. - 2021	Animal Model Standardization for Studying Avascular Necrosis of the Femoral Head in Legg-Calvé-Perthes Disease	No	Different outcome
1038	Sun, Y. et al. - 2021	The Utility of Exosomes in Diagnosis and Therapy of Diabetes Mellitus and Associated Complications	No	Different outcome
1039	Wu, Y. et al. - 2021	Network Pharmacology-Based Analysis on the Action Mechanism of Oleanolic Acid to Alleviate Osteoporosis	No	Different outcome
1040	Peng, X. et al. - 2021	Serum Amyloid A Correlates With the Osteonecrosis of Femoral Head by Affecting Bone Metabolism	No	Different outcome
1041	Sanchez, D. et al. - 2021	The Lipocalin Apolipoprotein D Functional Portrait: A Systematic Review	No	Different outcome
1042	Liu, L. et al. - 2021	Mechanism of Ginseng-Mulberry Treating Osteoporosis Based on Pharmacodynamics in Vitro and Network Pharmacology	No	Different outcome
1043	Li, Y. et al. - 2021	Investigating the Preventive Effects of 99Tc-Methylenediphosphonate on a Glucocorticoid-Induced Osteoporosis Rabbit Model	No	Different outcome
1044	Qiu, C. et al. - 2021	Protective Effect of Human Umbilical Cord Mesenchymal Stem Cells in Glucocorticoid-induced Osteonecrosis of Femoral Head	No	Different outcome
1045	Zhang, F. et al. - 2021	PARK7 promotes repair in early steroid-induced osteonecrosis of the femoral head via Nrf2 signaling pathway	No	Different outcome
1046	Horenberg, A.L. et al. - 2021	Engineering bone from fat: A review of in vivo mechanisms of adipose derived stem cell-mediated bone regeneration	No	Different outcome
1047	Jäger, M. - 2021	Osteonecrosis	No	Different outcome
1048	Tuckermann, J. et al. - 2021	The endothelium–bone axis in development, homeostasis and bone and joint disease	No	Different outcome
1049	Hernigou, P. et al. - 2021	Mesenchymal stem cell therapy improved outcome of early post-traumatic shoulder osteonecrosis	No	Different outcome
1050	Ghafouri-Fard, S. et al. - 2021	Contribution of miRNAs and lncRNAs in osteogenesis and related disorders	No	Different outcome
1051	Xianggang et al., 2021	Role and characteristics of tissue-engineered cartilage in the treatment of growth plate injuries	No	Different outcome
1052	Dong et al., 2021	Polymer Scaffolds-Enhanced Bone Regeneration in Osteonecrosis Therapy	No	Different outcome
1053	Xu et al., 2021	Fractions of Shen-Sui-Tong-Zhi Formula Enhance Osteogenesis Via Activation of β-Catenin Signaling in Growth Plate Chondrocytes	No	Different outcome
1054	An et al., 2021	Pro-angiogenic and osteogenic effects of adipose tissue-derived pericytes synergistically enhanced by nel-like protein-1	No	Different outcome
1055	Alt et al., 2021	Perspective: Why and how ubiquitously distributed, vascular-associated, pluripotent stem cells in the adult body (vaps cells) are the next generation of medicine	No	Different outcome
1056	Ching et al., 2021	Hypertension meets osteoarthritis — revisiting the vascular aetiology hypothesis	No	Different outcome
1057	Liu et al., 2021	Magnetic resonance image diagnosis of femoral head necrosis based on ResNet18 network	No	Different outcome
1058	Sun et al., 2021	Association between LINC-PINT and LINC00599 gene polymorphism and the risk of steroid-induced osteonecrosis of the femoral head	No	Different outcome
1059	Wei et al., 2021	Animal models of femoral head necrosis: Classification and application	No	Different outcome
1060	Li et al., 2021	Transcriptome landscape of the late-stage alcohol-induced osteonecrosis of the human femoral head	No	Different outcome
1061	Hernigou et al., 2021	Ankle osteonecrosis in children and adolescent leukemia survivors: mesenchymal stem cells treatment	No	Different outcome
1062	Conrad et al., 2021	Gelatin-Based Microribbon Hydrogels Guided Mesenchymal Stem Cells to Undergo Endochondral Ossification In Vivo	No	Different outcome
1063	Teh et al., 2021	Hypoxia in Bone and Oxygen Releasing Biomaterials in Fracture Treatments Using Mesenchymal Stem Cell Therapy: A Review	No	Different outcome
1064	Kubo et al., 2021	Adverse Effects of Oxidative Stress on Bone and Vasculature in Corticosteroid-Associated Osteonecrosis: Potential Role of Nrf2	No	Different outcome
1065	Sarker & Nahar, 2021	Dietary coumarins	No	Different outcome
1066	Duan et al., 2021	A decade’s review of miRNA in drug metabolism under hypoxia	No	Different outcome
1067	Ma et al., 2021	Core Decompression with Zoledronate and Bone Marrow Cells for Non-Traumatic Osteonecrosis	No	Different outcome
1068	Maruyama et al., 2021	IL4 over-expressing bone marrow-derived mesenchymal stromal cells in corticosteroid-associated osteonecrosis	No	Different outcome
1069	Lee et al., 2021	Bone Microvasculature: Stimulus for Tissue Function and Regeneration	No	Different outcome
1070	An et al., 2021	Electrical pulses-mediated gold and silver nanoparticles effects on femoral head tissue	No	Different outcome
1071	Zhang et al., 2021	Inhibition of miR-93-5p promotes osteogenic differentiation in trauma-induced osteonecrosis	No	Different outcome
1072	Huang et al., 2021	Bone marrow mesenchymal stem cell–derived exosomal miR-206 promotes osteoblast differentiation	No	Different outcome
1073	Duan et al., 2021	Adipocyte-secreted miR-148a regulates adipogenic and osteogenic differentiation	No	Different outcome
1074	He et al., 2021	Effectiveness and safety of traditional Chinese medicine in steroid-osteonecrosis treatment	No	Different outcome
1075	Chen et al., 2021	Efficacy and safety of Chinese Herbal Medicine combined with Alendronate in primary osteoporosis	No	Different outcome
1076	Zhu et al., 2021	Comparison of cell therapy and other novel adjunctive therapies combined with core decompression...	No	Different outcome
1077	Shao et al., 2021	LncRNA X inactive-specific transcript promotes osteoclast differentiation...	No	Different outcome
1078	Khan et al., 2021	Autologous stem cell implantation with core decompression for avascular necrosis...	No	Different outcome
1079	Whelan et al., 2021	Biofabrication of vasculature in microphysiological models of bone	No	Different outcome
1080	Goto et al., 2021	Ten-year results of mesenchymal stromal cell transplantation augmented with vascularised bone grafts...	No	Different outcome
1081	Tafazoli Moghadam et al., 2021	Current natural bioactive materials in bone and tooth regeneration in dentistry: a comprehensive overview	No	Different outcome
1082	Song et al., 2021	Proteomics analysis of hip articular cartilage identifies differentially expressed proteins...	No	Different outcome
1083	Zhao et al., 2021	Hypoxia Enhanced Bone Regeneration Through the HIF-1α/β-Catenin Pathway in Femoral Head Osteonecrosis	No	Different outcome
1084	Huang et al., 2021	Hyper-activated platelet lysates prevent glucocorticoid-associated femoral head necrosis...	No	Different outcome
1085	Zuo et al., 2021	Applicability and specifications of platelet-rich plasma in musculoskeletal repair	No	Different outcome
1086	Jiang et al., 2021	Puerarin facilitates osteogenesis in steroid-induced necrosis of rabbit femoral head...	No	Different outcome
1087	Liu et al., 2021	Bone Marrow Mesenchymal Stem Cell-Derived Small Extracellular Vesicles Promote Periodontal Regeneration	No	Different outcome
1088	Maruyama et al., 2021	The efficacy of core decompression for steroid-associated osteonecrosis of the femoral head in rabbits	No	Different outcome
1089	Wu et al., 2021	T-Cell Mediated Inflammation in Postmenopausal Osteoporosis	No	Different outcome
1090	Wang et al., 2021	Clinical acupuncture therapy for femur head necrosis: A protocol for systematic review and meta analysis	No	Different outcome
1091	Li et al., 2021	Inflammasomes in Alveolar Bone Loss	No	Different outcome
1092	Ma et al., 2021	Integrating Transcriptome-Wide Association Study and mRNA Expression Profiling...	No	Different outcome
1093	[No Authors], 2021	Application of hyperbaric oxygen therapy in treatment of orthopedic disease	No	Different outcome
1094	Hsiao et al., 2021	Serum insufficiency induces rankl-independent osteoclast formation during developing ischemic onfh	No	Different outcome
1095	Migliorini et al., 2021	Failure and progression to total hip arthroplasty among the treatments for femoral head osteonecrosis	No	Different outcome
1096	Astarita et al., 2021	Comment on celentano et al. Suitability of a progenitor cell-enriching device for in vitro applications	No	Different outcome
1097	Wen et al., 2021	β-arrestin 2 regulates inflammatory responses against mycobacterium tuberculosis infection...	No	Different outcome
1098	Rolle et al., 2021	Jatrorrhizine: A review of its pharmacological effects	No	Different outcome
1099	Huten et al., 2021	Treatment of aseptic osteonecrosis of the femoral head: Historical aspects	No	Different outcome
1100	Thummarati et al., 2021	Exogenous FGF-2 prolongs endothelial connection in multilayered human skeletal muscle cell sheet	No	Different outcome
1101	Lazow et al., 2021	Enhancement of transamniotic stem cell therapy for spina bifida by genetic engineering...	No	Different outcome
1102	Rony & Chappard, 2021	Necrosis of the femoral head, X-ray microtomography (microCT) and histology of retrieved human femoral heads	No	Different outcome
1103	Jindal et al., 2021	Core decompression with bone marrow aspirate concentrate in post collapse avascular necrosis of hip: A systematic review and meta-analysis	No	Different outcome
1104	Boontanapibul et al., 2021	Modified Kerboul Angle Predicts Outcome of Core Decompression With or Without Additional Cell Therapy	No	Different outcome
1105	Hernigou et al., 2021	Cell therapy for posttraumatic shoulder osteonecrosis	No	Different outcome
1106	Hernigou et al., 2021	Cell therapy for post-traumatic hip osteonecrosis in young patients	No	Different outcome
1107	Belaya et al., 2021	Multiple bilateral hip fractures in a patient with dyskeratosis congenita caused by a novel mutation in the PARN gene	No	Different outcome
1108	Massin, 2021	Treatments of avascular osteonecrosis of the hip: Current treatments	No	Different outcome
1109	Sun et al., 2021	Exploring the Mechanism of Total Flavonoids of Drynariae Rhizoma to Improve Large Bone Defects by Network Pharmacology and Experimental Assessment	No	Different outcome
1110	Li et al., 2021	Total Flavonoids of Rhizoma Drynariae Promotes Differentiation of Osteoblasts and Growth of Bone Graft in Induced Membrane Partly by Activating Wnt/β-Catenin Signaling Pathway	No	Different outcome
1111	Mariscal et al., 2021	Efficacy of the mesenchymal stem cells therapy combined with core decompression in avascular necrosis of the femoral head: A systematic review and meta-analysis of clinical trials	No	Different outcome
1112	Porwal et al., 2021	Therapeutic potential of phosphodiesterase inhibitors in the treatment of osteoporosis: Scopes for therapeutic repurposing and discovery of new oral osteoanabolic drugs	No	Different outcome
1113	Bouland et al., 2021	Cross-Talk Between Mesenchymal Stromal Cells (MSCs) and Endothelial Progenitor Cells (EPCs) in Bone Regeneration	No	Different outcome
1114	Dewey & Harley, 2021	Biomaterial design strategies to address obstacles in craniomaxillofacial bone repair	No	Different outcome
1115	Huang et al., 2021	The clinical application of porous tantalum and its new development for bone tissue engineering	No	Different outcome
1116	El-Jawhari et al., 2021	Bone marrow multipotent mesenchymal stromal cells as autologous therapy for osteonecrosis: Effects of age and underlying causes	No	Different outcome
1117	Cheng et al., 2021	Dexamethasone promotes the endoplasmic reticulum stress response of bone marrow mesenchymal stem cells by activating the PERK-Nrf2 signaling pathway	No	Different outcome
1118	On et al., 2021	Various therapeutic methods for the treatment of medication-related osteonecrosis of the jaw (MRONJ) and their limitations: A narrative review on new molecular and cellular therapeutic approaches	No	Different outcome
1119	Siqi et al., 2021	Effect of tongluo shenggu capsule-containing serum on osteoclasts and toll-like receptor 4/nuclear factor-kappa b signaling pathway	No	Different outcome
1120	Jiang et al., 2021	An MSC bone-homing compound, Rab001, increases bone mass and reduces the incidence of osteonecrosis in a glucocorticoid-induced osteonecrosis mouse model	No	Different outcome
1121	Han & Li, 2021	Non-coding RNA Identification in Osteonecrosis of the Femoral Head Using Competitive Endogenous RNA Network Analysis	No	Different outcome
1122	Hao et al., 2021	CircPVT1 up-regulation attenuates steroid-induced osteonecrosis of the femoral head through regulating miR-21-5p-mediated Smad7/TGFβ signalling pathway	No	Different outcome
1123	Lv et al., 2021	Total flavonoids of Rhizoma drynariae ameliorate steroid‑induced avascular necrosis of the femoral head via the PI3K/AKT pathway	No	Different outcome
1124	Huang et al., 2021	Extracellular vesicles from GPNMB-modified bone marrow mesenchymal stem cells attenuate bone loss in an ovariectomized rat model	No	Different outcome
1125	Guerin et al., 2021	Core decompression with autologous bone marrow aspirate injection in humeral head osteonecrosis in adults with sickle cell disease	No	Different outcome
1126	Zhu et al., 2021	Calycosin modulates inflammation via suppressing TLR4/NF-κB pathway and promotes bone formation to ameliorate glucocorticoid-induced osteonecrosis of the femoral head in rat	No	Different outcome
1127	Xu et al., 2021	Cotransplantation of mesenchymal stem cells and endothelial progenitor cells for treating steroid-induced osteonecrosis of the femoral head	No	Different outcome
1128	Nifosì et al., 2021	Mesenchymal stem cells in the treatment of osteonecrosis of the jaw	No	Different outcome
1129	Faridi & Caldwell, 2021	Intraosseous bioplasty of the lateral femoral condyle of the knee for osteonecrosis	No	Different outcome
1130	Hoellwarth & Edmonds, 2021	Difficult management of a femur fracture in a patient with dyskeratosis congenita	No	Different outcome
1131	Donsante et al., 2021	From stem cells to bone-forming cells	No	Different outcome
1132	Chen et al., 2021	Efficacy and safety of autologous mononuclear cells transplantation in osteonecrosis of the femoral head: A meta-analysis	No	Different outcome
1133	Ma et al., 2021	The LINC01410/miR-122-5p/NDRG3 axis is involved in the proliferation and migration of osteosarcoma cells	No	Different outcome
1134	Yang et al., 2021	Integrated analysis of transcriptome and proteome to explore the genes related to steroid-induced femoral head necrosis	No	Different outcome
1135	Mao et al., 2021	CircCDR1as Suppresses Bone Microvascular Endothelial Cell Activity and Angiogenesis Through Targeting miR-135b/FIH-1 Axis	No	Different outcome
1136	Raynor et al., 2021	Novel Musculoskeletal and Orthopedic Applications of 18F-Sodium Fluoride PET	No	Different outcome
1137	Bernhard et al., 2021	Total Hip Arthroplasty in Adolescents and Young Adults for Management of Advanced Corticosteroid-Induced Osteonecrosis Secondary to Treatment for Hematologic Malignancies	No	Different outcome
1138	Assefa et al., 2021	Secretoneurin, a Neuropeptide, Enhances Bone Regeneration in a Mouse Calvarial Bone Defect Model	No	Different outcome
1139	Anabtawi et al., 2021	The role, efficacy and outcome measures for teriparatide use in the management of medication-related osteonecrosis of the jaw	No	Different outcome
1140	Wu et al., 2021	Potential roles of extracellular vesicles in osteonecrosis of femoral head: A systematic review	No	Different outcome
1141	Kuang et al., 2021	Exosomal miR-365a-5p derived from HUC-MSCs regulates osteogenesis in GIONFH through the Hippo signaling pathway	No	Different outcome
1142	Sandhu & Sankar, 2021	Osteonecrosis of the jaw secondary to haematopoietic stem cell transplantation	No	Different outcome
1143	Paderno et al., 2021	Evidence-supported HBO therapy in femoral head necrosis: A systematic review and meta-analysis	No	Different outcome
1144	Zhang & Guo, 2021	Acute lymphocytic leukemia with inferior tibia, talus, calcaneus and intermediate cuneiform bone infarction: Report of one case and review of literature	No	Different outcome
1145	Savkovic et al., 2021	The angiogenic potential of mesenchymal stem cells from the hair follicle outer root sheath	No	Different outcome
1146	Palekar, 2021	Hip preservation with autologous osteoblast cell-based treatment in osteonecrosis of the femoral head	No	Different outcome
1147	Zou et al., 2021	XIST knockdown suppresses vascular smooth muscle cell proliferation and induces apoptosis by regulating miR-1264/WNT5A/β-catenin signaling in aneurysm	No	Different outcome
1148	Liu et al., 2021	Clinical outcomes and impact factors of hip preserving surgery for osteonecrosis of the femoral head based on China-Japan Friendship Hospital classification	No	Different outcome
1149	Orlandi et al., 2021	International consensus statement on allergy and rhinology: rhinosinusitis 2021	No	Different outcome
1150	Amin et al., 2021	Surgical management of symptomatic osteonecrosis and utility of core decompression of the femoral head in young people with acute lymphoblastic leukaemia recruited into UKALL 2003	No	Different outcome
1151	Zhao et al., 2021	Local administration of zoledronic acid prevents traumatic osteonecrosis of the femoral head in rat model	No	Different outcome
1152	Sheng et al., 2021	Identification of key non-coding RNAs and transcription factors regulators and their potential drugs for steroid-induced femoral head necrosis	No	Different outcome
1153	Davis et al., 2021	OSTEOIMMUNOLOGICAL IMPLICATIONS in REGENERATIVE MEDICINE: CROSS-TALK between MESENCHYMAL STEM CELLS and IMMUNE CELLS	No	Different outcome
1154	Hockett et al., 2021	Augmentation of core decompression with synthetic bone graft does not improve mechanical properties of the proximal femur	No	Different outcome
1155	Kim et al., 2021	Long-Term Results of Total Hip Arthroplasty in Young Patients With Osteonecrosis After Allogeneic Bone Marrow Transplantation for Hematological Disease: A Multicenter, Propensity-Matched Cohort Study With a Mean 11-Year Follow-Up	No	Different outcome
1156	Andronic et al., 2021	What are the outcomes of core decompression without augmentation in patients with nontraumatic osteonecrosis of the femoral head?	No	Different outcome
1157	Zhu et al., 2021	Decreased Serum Pituitary Adenylate Cyclase Activating Polypeptide (PACAP) Levels May Reflect Disease Severity in Patients with Non-traumatic Osteonecrosis of Femoral Head	No	Different outcome
1158	Li et al., 2021	Long non-coding RNA (LncRNA) HOTAIR regulates BMP9-induced osteogenic differentiation by targeting the proliferation of mesenchymal stem cells (MSCs)	No	Different outcome
1159	Gómez-barrena et al., 2021	Implantation of autologous expanded mesenchymal stromal cells in hip osteonecrosis through percutaneous forage: Evaluation of the operative technique	No	Different outcome
1160	Casey et al., 2021	Management of morbidity and mortality in a New Zealand white rabbit model of steroid-induced osteonecrosis of the femoral head	No	Different outcome
1161	Hu et al., 2021	Importance of b2AR elevation for re-endothelialization capacity mediated by late endothelial progenitor cells in hypertensive patients	No	Different outcome
1162	Makarczyk et al., 2021	Current Models for Development of Disease-Modifying Osteoarthritis Drugs	No	Different outcome
1163	Askenase, 2021	Ancient evolutionary origin and properties of universally produced natural exosomes contribute to their therapeutic superiority compared to artificial nanoparticles	No	Different outcome
1164	Nielsen & Schabel, 2021	Acetabular Insufficiency Fractures in the Setting of Graft vs Host Disease: A Report of Two Cases	No	Different outcome
1165	Tan et al., 2021	Epidemiological Study Based on China Osteonecrosis of the Femoral Head Database	No	Different outcome
1166	Jeyaraman et al., 2021	Autologous bone marrow derived mesenchymal stem cell therapy for osteonecrosis of femoral head: A systematic overview of overlapping meta-analyses	No	Different outcome
1167	Shibin et al., 2021	Pathogenesis of hormonal osteonecrosis of the femoral head and the target effect of related signaling pathways	No	Different outcome
1168	Oussoren et al., 2021	Hip disease in Mucopolysaccharidoses and Mucolipidoses: A review of mechanisms, interventions and future perspectives	No	Different outcome
1169	Eriksen et al., 2021	Bisphosphonates as a treatment modality in osteoarthritis	No	Different outcome
1170	Liu et al., 2021	Characteristics and manufacturing techniques of collagen/inorganic materials for constructing tissue-engineered bone	No	Different outcome
1171	Zhang et al., 2021	PARK7 enhances antioxidative-stress processes of BMSCs via the ERK1/2 pathway	No	Different outcome
1172	Zhao et al., 2021	Poly(lactic-co-glycolic acid)-based composite bone-substitute materials	No	Different outcome
1173	Cavallo et al., 2021	Bone marrow concentrate injections for the treatment of osteoarthritis: evidence from preclinical findings to the clinical application	No	Different outcome
1174	Hernigou & Drescher, 2021	Stem cell therapy for the treatment of hip osteonecrosis	No	Different outcome
1175	Drescher et al., 2021	Current state of diagnosis and treatment of AVN of the hip	No	Different outcome
1176	Baek & Kim, 2021	Highly cross-linked polyethylene bearing	No	Different outcome
1177	Kim, 2021	Alternative head-preserving procedure for osteonecrosis of the femoral head: Tissue engineering, future perspective	No	Different outcome
1178	Jin et al., 2021	Juvenile-onset multifocal osteonecrosis in systemic lupus erythematosus: A case report	No	Different outcome
1179	Marcarelli et al., 2021	Cartilage micrografts as a novel non-invasive and non-arthroscopic autograft procedure for knee chondropathy: Three-year follow-up study	No	Different outcome
1180	Salooja et al., 2021	Late Toxicity and Supportive Care of Patients Undergoing Hematopoietic Cell Transplantation for Autoimmune Diseases	No	Different outcome
1181	Yuan & Xu, 2021	Research progress of bone marrow mesenchymal stem cells combined with 3D bioprinting technology in the treatment of bone defects	No	Different outcome
1182	Panin et al., 2021	Core decompression of the femoral head. Literature review	No	Different outcome
1183	García-Rey et al., 2021	Osteonecrosis of the Femoral Head: Core Decompression or Total Hip Arthroplasty?	No	Different outcome
1184	Berruto et al., 2021	Bone Marrow Edema	No	Different outcome
1185	Herman et al., 2021	Avascular Necrosis	No	Different outcome
1186	Kunze et al., 2021	Injectable Orthobiologics for the Treatment of Subchondral Insufficiency Fractures of the Knee (SIFK) and Related Pathogenic Processes	No	Different outcome
1187	Charalambous, 2021	The Knee Made Easy	No	Different outcome
1188	Carpenter, 2021	Long-term follow-up of children	No	Different outcome
1189	Michonneau et al., 2021	Graft-versus-host disease and late effects after hematopoietic stem cell transplantation	No	Different outcome
1190	Huang et al., 2021	Research Advances of Traditional Chinese Medicine in Treating Osteonecrosis of Femoral Head by Regulating Bone Metabolism-Related Signaling Pathways	No	Different outcome
1191	Li et al., 2021	Roles and Mechanism of Long Noncoding RNAs in Bone Diseases	No	Different outcome
1192	Duncan, 2021	Posttransplantation bone disease: prevalence, surveillance, prevention, and management	No	Different outcome
1193	Malanin et al., 2021	Intraosseous Injection of Autologous Bone Marrow Aspirate Concentrate and Platelet-Rich Plasma for Treatment of Knee Osteoarthritis	No	Different outcome
1194	Wang et al., 2021	Role of miR-214 in biomaterial transplantation therapy for osteonecrosis	No	Different outcome
1195	Ye et al., 2021	Hypoxia-Inducible Non-coding RNAs in Mesenchymal Stem Cell Fate and Regeneration	No	Different outcome
1196	El-Hashash, 2021	The Lung: A volume in Stem Cell Innovation in Health & Disease	No	Different outcome
1197	Northcott & Morand, 2021	Glucocorticoids	No	Different outcome
1198	Mayer et al., 2021	Cross talk between the endothelium and bone: Vascular endothelial cells in bone development	No	Different outcome
1199	Xu et al., 2021	Tanshinone I Mitigates Steroid-Induced Osteonecrosis of the Femoral Head and Activates the Nrf2 Signaling Pathway in Rats	No	Different outcome
1200	Wang et al., 2021	Combination use of core decompression for osteonecrosis of the femoral head: A systematic review and meta-analysis using Forest and Funnel Plots	No	Different outcome
1201	Dong et al., 2021	Inhibition of PPAR γ Gene Particle Downregulates the Differentiation of Rabbit Bone Marrow Mesenchymal Stem Cells into Adipocytes	No	Different outcome
1202	Li et al., 2021	The Potential Therapeutic Role of Mesenchymal Stem Cells-Derived Exosomes in Osteoradionecrosis	No	Different outcome
1203	Rodriguez-Contreras et al., 2021	Other metallic alloys: Tantalum-based materials for biomedical applications	No	Different outcome
1204	Wang et al., 2021	Extracellular vesicles from hif-1α-overexpressing adipose-derived stem cells restore diabetic wounds through accelerated fibroblast proliferation and migration	No	Different outcome
1205	Avrusin et al., 2021	Causes of osteoarthritis of the hip joint in patients with juvenile idiopathic arthritis	No	Different outcome
1206	Guo et al., 2021	Use of Network Pharmacology and Molecular Docking Technology to Analyze the Mechanism of Action of Velvet Antler in the Treatment of Postmenopausal Osteoporosis	No	Different outcome
1207	Ni et al., 2021	Sox11 Modified Tendon-Derived Stem Cells Promote the Repair of Osteonecrosis of Femoral Head	No	Different outcome
1208	Uyar et al., 2021	Future aspects of sports medicine	No	Different outcome
1209	Yu et al., 2021	Network Pharmacology Integrated with Molecular Docking Explores the Mechanisms of Naringin against Osteoporotic Fracture by Regulating Oxidative Stress	No	Different outcome
1210	Li et al., 2021	Efficacy and Safety of Stem Cell Combination Therapy for Osteonecrosis of the Femoral Head: A Systematic Review and Meta-Analysis	No	Different outcome
1211	Kang et al., 2021	A Network Pharmacology and Molecular Docking Strategy to Explore Potential Targets and Mechanisms Underlying the Effect of Curcumin on Osteonecrosis of the Femoral Head in Systemic Lupus Erythematosus	No	Different outcome
1212	Lo et al., 2021	Platelet-Derived Biomaterials Inhibit Nicotine-Induced Intervertebral Disc Degeneration Through Regulating IGF-1/AKT/IRS-1 Signaling Axis	No	Different outcome
1213	Sacco et al., 2021	The role of antiresorptive drugs and medication-related osteonecrosis of the jaw in nononcologic immunosuppressed patients: A systematic review	No	Different outcome
1214	Zhou et al., 2021	LncRNA NEAT1 regulates CYP1A2 and influences steroid-induced necrosis	No	Different outcome
1215	Han et al., 2021	Gujiansan Ameliorates Avascular Necrosis of the Femoral Head by Regulating Autophagy via the HIF-1 α /BNIP3 Pathway	No	Different outcome
1216	Wang et al., 2021	Comprehensive analysis of pivotal biomarkers, immune cell infiltration and therapeutic drugs for steroid-induced osteonecrosis of the femoral head	No	Different outcome
1217	Zhao et al., 2021	Shenfu Injection: A Famous Chinese Prescription That Promotes HCN4 Activity in Bone Marrow Mesenchymal Stem Cells	No	Different outcome
1218	Zhang et al., 2021	The Top 100 Cited Articles in Osteonecrosis of the Femoral Head: A Bibliometric Analysis	No	Different outcome
1219	Zhang et al., 2021	Neohesperidin promotes the osteogenic differentiation of human bone marrow stromal cells by inhibiting the histone modifications of lncRNA SNHG1	No	Different outcome
1220	Gorabi et al., 2021	Implications on the Therapeutic Potential of Statins via Modulation of Autophagy	No	Different outcome
1221	Chen et al., 2021	Up-regulation of urinary exosomal hsa-microRNA-200b-3p and hsa-microRNA-206 in patients of steroid-induced osteonecrosis of femoral head	No	Different outcome
1222	Jo et al., 2021	Effect of deer antler extract on muscle differentiation and 5-aminoimidazole-4-carboxamide ribonucleoside (AICAR)-Induced muscle atrophy in C2C12 cells	No	Different outcome
1223	Mohammed et al., 2021	Understanding the Process and Challenges for Return-to-Work Post-Hematopoietic Cell Transplantation from a Musculoskeletal Perspective: A Narrative Review	No	Different outcome
1224	Odarchenko et al., 2021	Problems of diagnosis and treatment of aseptic necrosis of the femoral head in contemporary traumatology and orthopedics (literature review)	No	Different outcome
1225	Hines et al., 2021	Osteonecrosis of the Femoral Head: an Updated Review of ARCO on Pathogenesis, Staging and Treatment	No	Different outcome
1226	Bouhlouli et al., 2021	Various cell therapy approaches for bone diseases in the controlled clinical trials	No	Different outcome
1227	Yang et al., 2021	Preventive effect of echitamine on osteonecrosis of the femoral head induced by glucocorticoid	No	Different outcome
1228	Rhatomy et al., 2021	Core decompression and biological treatment in osteonecrosis of the hip due to SLE	No	Different outcome
1229	Jin et al., 2021	Reduced serum and local LncRNA MALAT1 expressions linked with severity in non-traumatic ONFH	No	Different outcome
1230	Zhou et al., 2021	Mechanism of Shengyu Decoction in treating ONFH based on network pharmacology	No	Different outcome
1231	Rong et al., 2021	Alendronate alleviated femoral head necrosis and upregulated bmp2/eif2ak3/eif2a/atf4 pathway	No	Different outcome
1232	Chen et al., 2021	Targeting DKK1 prevents alcohol-induced ONFH in rats	No	Different outcome
1233	Su and Ma, 2021	Shock wave therapy regulates neural stem cells via notch1/hes1 after cerebral ischemia	No	Different outcome
1234	Gómez-Barrena et al., 2021	ONFH healed with autologous bone marrow stromal cells: multicentric 5-year follow-up trial	No	Different outcome
1235	Na et al., 2021	Bibliometric and visualized analysis of ONFH research	No	Different outcome
1236	Yuan et al., 2021	Exosomes from hypoxia-preconditioned MSCs prevent steroid-induced ONFH	No	Different outcome
1237	Bartelstein et al., 2021	Postradiation fractures after combined modality treatment in sarcomas	No	Different outcome
1238	Wang et al., 2021	Core decompression with β-TCP modified by BMSC peptide for ONFH	No	Different outcome
1239	Cui et al., 2021	ARCO Consensus on the Pathogenesis of Non-traumatic ONFH	No	Different outcome
1240	Yoon et al., 2021	Adipose-derived MSCs for ONFH	No	Different outcome
1241	Wang et al., 2021	Animal models of ONFH: methods and characteristics	No	Different outcome
1242	Chen et al., 2021	Head-preserving treatment for ONFH and its prognostic factors	No	Different outcome
1243	Klontzas et al., 2021	Advanced clinical imaging for evaluating stem cell-based therapies	No	Different outcome
1244	Palekar et al., 2021	Implantation of autologous-cultured osteoblasts in avascular necrosis of femoral head	No	Different outcome
1245	Shimasaki et al., 2021	Resistance of bone marrow MSCs vs osteocytes in stressed environments	No	Different outcome
1246	Torgashin et al., 2021	Clinical guidelines for treatment of aseptic necrosis of femoral head	No	Different outcome
1247	Yin et al., 2021	Exosome-derived noncoding RNAs for bone regeneration	No	Different outcome
1248	Hao et al., 2021	Differentially expressed miRNAs and mRNAs in ONFH: integrated analysis	No	Different outcome
1249	Stone et al., 2021	Corticosteroids: review of history, effectiveness, and side effects in joint pain treatment	No	Different outcome
1250	Jiao et al., 2021	Circular RNA and mRNA profile in subchondral bone in ONFH	No	Different outcome
1251	Lechner et al., 2021	Osteonecrosis of the jaw beyond bisphosphonates: Are there any unknown local risk factors?	No	Different outcome
1252	Migliorini et al., 2021	Core decompression isolated or combined with bone marrow-derived cell therapies for femoral head osteonecrosis	No	Different outcome
1253	Ando et al., 2021	Japanese Orthopaedic Association 2019 Guidelines for osteonecrosis of the femoral head	No	Different outcome
1254	Nakajima & Ikeya, 2021	Development of pluripotent stem cell-based human tenocytes	No	Different outcome
1255	Xin et al., 2021	Effect of yougui decoction on autophagy and fate of bone marrow mesenchymal stem cells in rats with glucocorticoid-associated ONFH	No	Different outcome
1256	Peng et al., 2021	Glucocorticoids induce femoral head necrosis in rats through the ROS/JNK/c-Jun pathway	No	Different outcome
1257	Zhao et al., 2021	Glucocorticoids decreased Cx43 expression in osteonecrosis of femoral head: Effect on proliferation and osteogenic differentiation	No	Different outcome
1258	Blanton & Clougherty, 2021	The Role of Bone Marrow Aspirate in Osseous and Soft Tissue Pathology	No	Different outcome
1259	Yang et al., 2021	Construction of tissue engineering bone with co-culture system of ADSCs and VECs on deproteinized biologic bone	No	Different outcome
1260	Wang & Thomsen, 2021	Mesenchymal stem cell–derived small extracellular vesicles and bone regeneration	No	Different outcome
1261	Xianghong & Bowei, 2021	A new strategy for the treatment of osteonecrosis of the femoral head	No	Different outcome
1262	Xu et al., 2021	Platelet-rich plasma promotes bone formation, restrains adipogenesis and accelerates vascularization in steroid-induced ONFH	No	Different outcome
1263	Aggarwal et al., 2021	Combining Platelet-Rich Plasma Instillation With Core Decompression Improves Functional Outcome in Early-Stage AVN	No	Different outcome
1264	Ye et al., 2021	Urinary miRNAs as biomarkers for idiopathic osteonecrosis of femoral head: A multicentre study	No	Different outcome
1265	Han et al., 2020	Knockdown of POSTN Inhibits Osteogenic Differentiation of MSCs From Patients With Steroid-Induced Osteonecrosis	No	Different outcome
1266	Liu et al., 2020	Porous β-TCP-polypyrrole-biotin-icariin scaffold promotes recruitment of BMSCs	No	Different outcome
1267	Fan et al., 2020	Efficacy of free fibula transplantation combined with PRP in early necrosis of the femoral head	No	Different outcome
1268	Dulek et al., 2020	Multidisciplinary Guidance on Immunomodulatory Therapies for COVID-19 in Pediatric Patients	No	Different outcome
1269	Coluzzi et al., 2020	Pain management in childhood leukemia: Diagnosis and analgesic treatments	No	Different outcome
1270	He et al., 2020	Porous tantalum rod implantation for type C2 ONFH and effect on THA outcomes: A retrospective study	No	Different outcome
1271	Rocchi et al., 2020	Core decompression with allograft, PRP, and stromal cells for AVN of the femoral head	No	Different outcome
1272	Xu et al., 2020	Stem cell therapy for osteonecrosis of femoral head: Opportunities and challenges	No	Different outcome
1273	Xu et al., 2020	Nomogram for predicting probability of nontraumatic osteonecrosis of femoral head in Chinese population	No	Different outcome
1274	Li et al., 2020	BMSC-derived exosomes promote PAI-1 expression in vascular cells in rabbit ONFH	No	Different outcome
1275	Han et al., 2020	Optimal compound reference genes for qRT-PCR in rat long bones with dexamethasone exposure	No	Different outcome
1276	Martinot et al., 2020	Does augmented core decompression decrease the rate of collapse and improve survival of femoral head avascular necrosis?	No	Different outcome
1277	Bowers et al., 2020	Biologics	No	Different outcome
1278	Martinot et al., 2020	Does augmented core decompression… (duplicate in different journal)	No	Different outcome
1279	Naik et al., 2020	Systems analysis of avascular necrosis of femoral head…	No	Different outcome
1280	Ismail et al., 2020	Platelet-rich plasma and stromal vascular fraction cells for engineering…	No	Different outcome
1281	Zhang et al., 2020	Administration of microRNA-135b-reinforced exosomes…	No	Different outcome
1282	Elgaz et al., 2020	Mesenchymal stromal cells for osteonecrosis	No	Different outcome
1283	Mao et al., 2020	Efficacy and safety of stem cell therapy…	No	Different outcome
1284	Li et al., 2020	Exploring the Risk Factors for the Misdiagnosis of Osteonecrosis…	No	Different outcome
1285	Wang et al., 2020	Mesenchymal stem cells from a hypoxic culture improve nerve regeneration	No	Different outcome
1286	Afghanyar et al., 2020	Primary stability of calcar-guided short-stem THA in ONFH	No	Different outcome
1287	Zhang et al., 2020	Addition of Bone Marrow Stem Cells Therapy…	No	Different outcome
1288	Hashikawa et al., 2020	Generation of knockout rabbits with X-SCID using CRISPR/Cas9	No	Different outcome
1289	Jia-Fu et al., 2020	Research progress in osteogenic differentiation of BMSCs in steroid-induced ONFH	No	Different outcome
1290	Rizal et al., 2020	Wharton’s Jelly Mesenchymal Stem Cells…	No	Different outcome
1291	Wang et al., 2020	A silk-based high impact composite for the core decompression of the femoral head	No	Different outcome
1292	Kuroda et al., 2020	Recombinant human FGF-2 therapy for osteonecrosis…	No	Different outcome
1293	Li et al., 2020	Identification of long non-coding RNAs…	No	Different outcome
1294	Yande et al., 2020	Expression of bone growth factor in rats with infectious bone defects…	No	Different outcome
1295	Hu et al., 2020	Promising application of Pulsed Electromagnetic Fields (PEMFs)…	No	Different outcome
1296	Jones et al., 2020	Team approach: Management of osteonecrosis in children with ALL	No	Different outcome
1297	Sánchez-Pérez et al., 2020	In vitro chondral culture under compression and shear…	No	Different outcome
1298	Martinot et al., 2020	Hip survival after core decompression vs BMP/BMC injection…	No	Different outcome
1299	Yin et al., 2020	Effects of hypoxia environment on ONFH in Sprague-Dawley rats	No	Different outcome
1300	Luo et al., 2020	Gastrin for prevention of steroid-associated ONFH in rats	No	Different outcome
1301	Shafaei et al., 2020	Adipose-derived stem cells: An appropriate selection for osteogenic differentiation	No	Different outcome
1302	Liu et al., 2020	Identification of potential miRNA biomarkers for traumatic osteonecrosis of femoral head	No	Different outcome
1303	[No authors], 2020	Chinese guidelines for clinical diagnosis and treatment of osteonecrosis of the femoral head in adults	No	Different outcome
1304	Zhu et al., 2020	Deep Learning Improves Osteonecrosis Prediction of Femoral Head After Internal Fixation	No	Different outcome
1305	Li et al., 2020	Extracorporeal shockwave therapy combined with multiple drilling and intramedullary drug injection	No	Different outcome
1306	Hernigou et al., 2020	Total hip arthroplasty for sickle cell osteonecrosis: guidelines for perioperative management	No	Different outcome
1307	Vicaş et al., 2020	Histopathological and immunohistochemical aspects of bone tissue in aseptic necrosis of the femoral head	No	Different outcome
1308	Ankem et al., 2020	Arthroscopic-Assisted Intraosseous Bioplasty of the Acetabulum	No	Different outcome
1309	Huang et al., 2020	microRNA-148a-3p in extracellular vesicles suppresses SMURF1 to prevent osteonecrosis	No	Different outcome
1310	Bar et al., 2020	Bone Health Management After Hematopoietic Cell Transplantation	No	Different outcome
1311	Kobayashi et al., 2020	Extracorporeal shock wave therapy accelerates fracture healing in a rat femur delayed-union model	No	Different outcome
1312	Wang et al., 2020	Ryanodine receptor 1 mediated dexamethasone-induced chondrodysplasia in fetal rats	No	Different outcome
1313	Boontanapibul et al., 2020	Initial Presentation and Progression of Secondary Osteonecrosis of the Knee	No	Different outcome
1314	Zhi et al., 2020	BM-MSCs on osteoarthritis improved via KDM6A/SOX9 under hypoxia	No	Different outcome
1315	Guo et al., 2020	lncRNA MALAT1 promotes osteogenic differentiation of adipose-derived MSCs	No	Different outcome
1316	Zhang et al., 2020	Tendon stem cell-derived exosomes promote tendon healing	No	Different outcome
1317	Ren et al., 2020	A Review of the Pharmacological Properties of Psoralen	No	Different outcome
1318	Sahm et al., 2020	Alternating electric fields modify osteoblast function on titanium electrodes	No	Different outcome
1319	Yang & Wu, 2020	EPO gene-modified EPC transplantation on steroid-induced femoral head necrosis in rats	No	Different outcome
1320	Zhan et al., 2020	Allicin inhibits osteoblast apoptosis and necrosis progression via PI3K/AKT	No	Different outcome
1321	Butler Ransohoff et al., 2020	Calcium dobesilate in bone marrow edema syndrome and suspected osteonecrosis	No	Different outcome
1322	Gao et al., 2020	The role of miRNAs in bone metabolism and disease	No	Different outcome
1323	Chen et al., 2020	3D-printed navigation template for core decompression and grafting in ARCO stage II femoral head necrosis	No	Different outcome
1324	Peng et al., 2020	Repair of femoral head necrosis with decompression, grafting, and tantalum rod	No	Different outcome
1325	Nong et al., 2020	Immunoinflammatory mechanism of Panax notoginseng in femoral head necrosis	No	Different outcome
1326	Zhang et al., 2020	Mesenchymal stem cells-derived and siRNAs-encapsulated exosomes inhibit osteonecrosis of the femoral head	No	Different outcome
1327	Garcia et al., 2020	Hip Preservation Techniques: The Use of Biologics to Improve Outcomes	No	Different outcome
1328	Chughtai et al., 2020	Osteonecrosis of the Femoral Head: A Biological Approach for Precollapse Disease	No	Different outcome
1329	Rossi et al., 2020	Spectrum of magnetic resonance imaging findings in transplanted multiple myeloma patients with hip/pelvic pain	No	Different outcome
1330	Zheng et al., 2020	TNF-α regulates the early development of avascular necrosis via osteoblast autophagy and apoptosis	No	Different outcome
1331	López-Fernández et al., 2020	Effect of Allogeneic Cell-Based Tissue-Engineered Treatments in a Sheep Osteonecrosis Model	No	Different outcome
1332	Boontanapibul et al., 2020	Diagnosis of Osteonecrosis of the Femoral Head: Too Little, Too Late, and Independent of Etiology	No	Different outcome
1333	Bukowski et al., 2020	Revision Total Hip Arthroplasty in Patients With Ankylosing Spondylitis	No	Different outcome
1334	Zhang et al., 2020	Fibroblast growth factor 2–induced human amniotic mesenchymal stem cells with PRP augmented tendon-to-bone healing	No	Different outcome
1335	Zhu et al., 2020	Engineered three-dimensional scaffolds for enhanced bone regeneration in osteonecrosis	No	Different outcome
1336	Kaste et al., 2020	Pre- and post-MRI of hips and knees to detect osteonecrosis in hematopoietic cell transplant children	No	Different outcome
1337	Brennan et al., 2020	Biomaterials Functionalized with MSC Secreted Extracellular Vesicles and Soluble Factors for Tissue Regeneration	No	Different outcome
1338	Jin et al., 2020	Curcumin prevents osteocyte apoptosis by inhibiting M1-type macrophage polarization in steroid-associated osteonecrosis	No	Different outcome
1339	Wang et al., 2020	Long noncoding RNA H19 attenuates force-driven cartilage degeneration via miR-483–5p/Dusp5	No	Different outcome
1340	Morrison et al., 2020	Guest Editorial What’s New in Limb Lengthening and Deformity Correction	No	Different outcome
1341	Wustrack et al., 2020	Musculoskeletal Effects of Cancer and Cancer Treatment	No	Different outcome
1342	Yan et al., 2020	The Protective Effect of Luteolin in Glucocorticoid-Induced Osteonecrosis of the Femoral Head	No	Different outcome
1343	Zazirnyi et al., 2020	Application of cellular technologies in the treatment of the femoral head avascular necrosis	No	Different outcome
1344	Barastegui, 2020	Chondral Lesions and Stem Cells	No	Different outcome
1345	Tan et al., 2020	Studies on the therapeutic effects of three TCM methods on steroid-induced osteonecrosis of femoral head	No	Different outcome
1346	Glueck et al., 2020	Long-term anticoagulation prevents progression of stages I and II primary osteonecrosis of the hip in familial thrombophilia	No	Different outcome
1347	Yu et al., 2020	Chrysophanic acid shifts the differentiation tendency of BMSCs to prevent alcohol-induced osteonecrosis of the femoral head	No	Different outcome
1348	Zheng et al., 2020	Extraction, purification and anti-osteoporotic activity of a polysaccharide from Epimedium brevicornum Maxim. in vitro	No	Different outcome
1349	Ji et al., 2020	High-energy extracorporeal shock wave therapy for early stage femoral head osteonecrosis: A protocol of systematic review	No	Different outcome
1350	Li et al., 2020	10-year follow-up of autologous bone marrow buffy coat grafting with core decompression in avascular necrosis of the femoral head	No	Different outcome
1351	Fan et al. (2020)	Effects of enoxaparin on osteogenic differentiation of bone marrow stem cells and their exosomes	No	Different outcome
1352	Tan et al. (2020)	Study on outcome of patients with aseptic femoral head necrosis treated with core decompression	No	Different outcome
1353	Chen et al. (2020)	EVs from urine-derived stem cells inhibit glucocorticoid-induced osteonecrosis	No	Different outcome
1354	De Santis et al. (2020)	MSCs for osteonecrosis of the jaw caused by bisphosphonate: case report	No	Different outcome
1355	Yu et al. (2020)	Cartilage homeostasis affects femoral head necrosis in broilers	No	Different outcome
1356	Erivan et al. (2020)	Hip preserving surgery for avascular necrosis: effect of risk factor exposure termination	No	Different outcome
1357	El-Jawhari et al. (2020)	Functionality of MSCs in bone marrow concentrate	No	Different outcome
1358	Prisby (2020)	Bone marrow microvasculature	No	Different outcome
1359	Gao et al. (2020)	H subtype vascular endothelial cells in human femoral head	No	Different outcome
1360	Gu et al. (2020)	Advantages/disadvantages of hip-conserving surgery for ONFH	No	Different outcome
1361	Lin et al. (2020)	Modified advanced core decompression for ONFH	No	Different outcome
1362	Döring et al. (2020)	Outcome of intraosseous MSC application in AVN after chemo/steroids	No	Different outcome
1363	Campos Becerra et al. (2020)	Mg-Zn-Ca biomaterials: review of mechanical and biological properties	No	Different outcome
1364	Lin et al. (2020)	Lipids' effects on MSCs used in cardiac tissue regeneration	No	Different outcome
1365	Sodhi et al. (2020)	Management of ONFH: operative trends	No	Different outcome
1366	Palmer et al. (2020)	Glossary of musculoskeletal radiology terms	No	Different outcome
1367	Grassi et al. (2020)	Core decompression + PRP for avascular ONFH	No	Different outcome
1368	Fiz et al. (2020)	Intraosseous PRP for hip OA	No	Different outcome
1369	Mishima et al. (2020)	Lower limb pain post HSCT in Japanese children	No	Different outcome
1370	Cawthorn (2020)	Bone marrow adipose tissue (book chapter)	No	Different outcome
1371	Filipowska et al. (2020)	Significance of bone vasculature in health and disease (book chapter)	No	Different outcome
1372	Willbrand et al. (2020)	Phoenix platform for transporting live-cell cultures	No	Different outcome
1373	Goodman & Lin (2020)	Modifying MSC phenotype to facilitate bone healing	No	Different outcome
1374	Zaman & McCarthy (2020)	Stem cells (book chapter from regenerative medicine context)	No	Different outcome
1375	Wang et al. (2020)	Meta-analysis: bone marrow stem cells + core decompression for ONFH	No	Different outcome
1376	Mont et al., 2020	Nontraumatic Osteonecrosis of the Femoral Head: Where Do We Stand Today? A 5-Year Update	No	Different outcome
1377	Yanfeng et al., 2020	Treatment of femoral head necrosis with surgical dislocation through fovea bone grafting combined with autologous bone marrow concentrate and PRP gel	No	Different outcome
1378	Rodríguez-Lozano et al., 2020	Allogeneic BM-MSC transplantation in tooth extraction sites in zoledronic acid-treated rats	No	Different outcome
1379	Yuan et al., 2020	Enhancing effect of vitexin on osteogenic activity of MC3T3-E1 cells	No	Different outcome
1380	Xia et al., 2020	New idea of tissue engineering technology in ONFH treatment	No	Different outcome
1381	Tan et al., 2020	MSC exosomes in bone regenerative strategies	No	Different outcome
1382	Desando et al., 2020	Histopathological signatures in ONFH patients and multi-targeted approach	No	Different outcome
1383	Chang et al., 2020	Pathogenesis, diagnosis and clinical manifestations of steroid-induced ON	No	Different outcome
1384	Qiao et al., 2020	ESWT and spinal core decompression for ONFH: systematic review protocol	No	Different outcome
1385	Cao et al., 2020	Bone viability of femoral head assessed with SPECT/CT	No	Different outcome
1386	Cui et al., 2020	Corrigendum to study on safflower polysaccharide in steroid-induced ON	No	Different outcome
1387	Fu et al., 2020	miR-596 inhibits osteoblastic differentiation by targeting Smad3 in steroid-induced ONFH	No	Different outcome
1388	Papachristou et al., 2020	Management of osteoarticular fungal infections in immunodeficiency	No	Different outcome
1389	Fu et al., 2020	Mechanical stress promotes femoral head recovery in steroid-induced ONFH via OPG/RANKL system	No	Different outcome
1390	Lv et al., 2020	Effects of miR-103 on SATB2 in BMSCs osteogenic differentiation	No	Different outcome
1391	Borciani et al., 2020	Co-culture systems simulating bone remodeling	No	Different outcome
1392	Fiocchi et al., 2020	Pain management in sickle cell disease	No	Different outcome
1393	Looi et al., 2020	MSC therapy for sports injuries	No	Different outcome
1394	Hernigou, 2020	Hip osteonecrosis overview	No	Different outcome
1395	Liu et al., 2020	Bone-resorptive lesions’ effect on stress distribution in ONFH	No	Different outcome
1396	Safarova et al., 2020	MSC modifications for bone targeting and regeneration	No	Different outcome
1397	Zhu et al., 2020	CD41-deficient exosomes impair MSC osteogenesis and migration in ONFH	No	Different outcome
1398	Muszyńska et al., 2020	Vitamin K effects on osteoblasts under oxidative stress	No	Different outcome
1399	Sadeghi et al., 2020	ACTH effect on alpha-2-macroglobulin in osteoblasts from hMSCs	No	Different outcome
1400	Yu et al., 2020	Osthole promotes bone formation and vascularization in alcohol-induced ONFH	No	Different outcome
1401	Chen et al., 2020	Circular RNA CDR1as promotes adipogenic and suppresses osteogenic differentiation of BMSCs in steroid-induced osteonecrosis of the femoral head	No	Different outcome
1402	Benignus et al., 2020	Core decompression (“conventional method”) in atraumatic osteonecrosis of the hip	No	Different outcome
1403	Bhavsar et al., 2020	Electrical stimulation-based bone fracture treatment, if it works so well why do not more surgeons use it?	No	Different outcome
1404	Park et al., 2020	Metformin coordinates osteoblast/osteoclast differentiation associated with ischemic osteonecrosis	No	Different outcome
1405	Serong et al., 2020	Results of advanced core decompression in patients with osteonecrosis of the femoral head depending on age and sex	No	Different outcome
1406	Yao et al., 2020	PTEN inhibitor VO-OHpic attenuates GC-associated EPC dysfunction and osteonecrosis via Nrf2 signaling	No	Different outcome
1407	Changjun et al., 2020	Mid- to long-term results of modified allogeneic fibula grafting combined with core decompression for early femoral head necrosis	No	Different outcome
1408	Yao et al., 2020	Microarray profiling of circular RNAs in steroid-associated osteonecrosis of the femoral head	No	Different outcome
1409	Kouroupis et al., 2020	Intralesional injection of bone marrow aspirate concentrate for osteonecrosis of the knee secondary to SLE	No	Different outcome
1410	Lyu et al., 2020	The Role of Bone-Derived Exosomes in Regulating Skeletal Metabolism and Extraosseous Diseases	No	Different outcome
1411	Yuan et al., 2020	Platelet-rich plasma combined with hollow screw fixation for femoral neck fractures	No	Different outcome
1412	Li et al., 2020	The protective effects of microRNA-26a in steroid-induced osteonecrosis of the femoral head by repressing EZH2	No	Different outcome
1413	Manchikanti et al., 2020	Bone marrow concentrate therapy in musculoskeletal disorders: ASIPP policy statement	No	Different outcome
1414	Shu et al., 2020	Therapeutic Applications of Genes and Gene-Engineered Mesenchymal Stem Cells for Femoral Head Necrosis	No	Different outcome
1415	Zhao et al., 2020	Guidelines for clinical diagnosis and treatment of osteonecrosis of the femoral head in adults (2019 version)	No	Different outcome
1416	Ballas et al., 2020	Review/overview of pain in sickle cell disease	No	Different outcome
1417	Wang et al., 2020	Fenestration with autograft for early stage nontraumatic osteonecrosis of the femoral head: A retrospective study	No	Different outcome
1418	Notarangelo et al., 2020	HbS/β+ thalassemia: Really a mild disease? A National survey	No	Different outcome
1419	Du et al., 2020	Current surgical options and innovation for repairing articular cartilage defects in the femoral head	No	Different outcome
1420	Pan et al., 2020	Prognosis after autologous peripheral blood stem cell transplantation for osteonecrosis of the femoral head	No	Different outcome
1421	Kuçi et al., 2020	The phenotype and functional activity of mesenchymal stromal cells in pediatric patients with non-malignant hematological diseases	No	Different outcome
1422	Cortese et al., 2020	Platelet function and therapeutic applications in dogs	No	Different outcome
1423	Meng et al., 2020	Influence of MicroRNA-141 on inhibition of BMSC proliferation in steroid-induced osteonecrosis	No	Different outcome
1424	Huang et al., 2020	Tooth Regeneration: Insights from development and spatial-temporal control of drug release	No	Different outcome
1425	Ying et al., 2020	Peripheral Blood Stem Cell Therapy Does Not Improve Outcomes of Femoral Head Osteonecrosis	No	Different outcome
1426	Kuhlen et al., 2020	Guidance to Bone Morbidity in Children and Adolescents Undergoing Allogeneic Hematopoietic Stem Cell Transplantation: Bone Morbidity in Children after HSCT	No	Different outcome
1427	Huang et al., 2020	LncRNA-MALAT1 promotes osteogenic differentiation through regulating ATF4 by sponging miR-214	No	Different outcome
1428	Xian et al., 2020	Platelet-Rich Plasma-Incorporated Autologous Granular Bone Grafts Improve Outcomes of Post-Traumatic Osteonecrosis of the Femoral Head	No	Different outcome
1429	Wu et al., 2020	Correlation between the efficacy of stem cell therapy for osteonecrosis of the femoral head and cell viability	No	Different outcome
1430	Deng et al., 2020	PDGFBB-modified stem cells from apical papilla and thermosensitive hydrogel scaffolds induced bone regeneration	No	Different outcome
1431	Li et al., 2020	Therapeutic effects of calcitonin gene-related peptide-modified bone marrow mesenchymal stem cells combined with autogenous bone grafting	No	Different outcome
1432	Du et al., 2020	Advances in Mesenchymal Stem Cell Exosomes as Drug Delivery Vector	No	Different outcome
1433	Waldron, 2020	Palaeopathology, Second Edition	No	Different outcome
1434	Gugjoo & Pal, 2020	Sheep Mesenchymal Stem Cell Basic Research and Potential Applications	No	Different outcome
1435	Gomoll & Chilelli, 2020	Osteonecrosis of the Knee	No	Different outcome
1436	Kohli & García-Gareta, 2020	Bioactive nanoceramics	No	Different outcome
1437	Schon et al., 2020	Orthobiologics in Foot and Ankle Applications	No	Different outcome
1438	Schwartz & Edmondson, 2020	Medical and Metabolic Considerations in Athletes With Stress Fractures	No	Different outcome
1439	Anastasio et al., 2020	Isolation and characterization of mesenchymal stem cells in orthopaedics and the emergence of compact bone mesenchymal stem cells	No	Different outcome
1440	Alcaraz et al., 2020	Extracellular vesicles from mesenchymal stem cells as novel treatments for musculoskeletal diseases	No	Different outcome
1441	Li & Niu, 2020	Challenges toward musculoskeletal injuries and diseases	No	Different outcome
1442	Bonewald, 2020	Osteocytes	No	Different outcome
1443	Silva et al., 2020	Gene delivery as a tool to improve therapeutic features of mesenchymal stromal cells	No	Different outcome
1444	Mohammed et al., 2020	Should healthcare organisations offer ongoing rehabilitation services for patients undergoing haematopoietic cell transplant?	No	Different outcome
1445	Majeed et al., 2020	Early stages non-traumatic avascular necrosis of femoral head treated by core decompression...	No	Different outcome
1446	Lobashov et al., 2020	Conservative treatment of aseptic necrosis of the femoral head in adults	No	Different outcome
1447	Murzich et al., 2020	Hip-Preserving Surgical Treatment for Atraumatic Femoral Head Necrosis	No	Different outcome
1448	González-González et al., 2020	Mesenchymal stem cells secretome: The cornerstone of cell-free regenerative medicine	No	Different outcome
1449	Ribeiro et al., 2020	Quantification and comprehensive analysis of mesenchymal stromal cells in bone marrow samples...	No	Different outcome
1450	Yuan et al., 2020	Neohesperidin ameliorates steroid-induced osteonecrosis of the femoral head by inhibiting...	No	Different outcome
1451	Yu et al., 2020	Re-appraising the potential of naringin for natural, novel orthopedic biotherapies	No	Different outcome
1452	Cheng et al., 2020	3D Printed Personalized Guide Plate in the Femoral Head Core Decompression	No	Different outcome
1453	Goodman & Maruyama, 2020	Inflammation, bone healing and osteonecrosis: From bedside to bench	No	Different outcome
1454	Sulyma et al., 2020	Management of avascular necrosis of the femoral head - an overview	No	Different outcome
1455	Zhao, 2020	Bone regeneration therapy of atraumatic necrosis of femoral head	No	Different outcome
1456	Castillo & Alfaro, 2020	Stem cell therapy in osteonecrosis of the femoral head	No	Different outcome
1457	Chen et al., 2020	Transplantation of menstrual blood-derived mesenchymal stem cells (MbMSCs) promotes the regeneration of mechanical injured endometrium	No	Different outcome
1458	Li et al., 2020	Emerging roles of long non-coding RNAs in osteonecrosis of the femoral head	No	Different outcome
1459	Zhao et al., 2020	The regulatory roles of long noncoding RNAs in osteoporosis	No	Different outcome
1460	Hong et al., 2020	Identification of specific microRNAs and competitive endogenous RNA mechanisms in osteoporosis	No	Different outcome
1461	Centeno & Pastoriza, 2020	Past, current and future interventional orthobiologics techniques and how they relate to regenerative rehabilitation	No	Different outcome
1462	Zhou et al., 2020	Effects of osteoblast autophagy on glucocorticoid-induced femoral head necrosis	No	Different outcome
1463	Maamari et al., 2020	Implementation of pharmacogenetics to individualize treatment regimens for children with acute lymphoblastic leukemia	No	Different outcome
1464	Ma et al., 2020	Extracorporeal cardiac shock waves therapy promotes function of endothelial progenitor cells	No	Different outcome
1465	Gao et al., 2020	H subtype vascular endothelial cells in human femoral head: An experimental verification	No	Different outcome
1466	Allegra et al., 2020	Altered lncRNA expression in MM patients with bisphosphonate-induced ONJ	No	Different outcome
1467	Hutchings et al., 2020	Bone regeneration, reconstruction and use of osteogenic cells; from basic knowledge, animal models to clinical trials	No	Different outcome
1468	Chen et al., 2020	Effects of hypoxia on differentiation of mesenchymal stem cells	No	Different outcome
1469	Zhang et al., 2020	Serum exosomal hsa-miR-135b-5p as a diagnostic biomarker in steroid-induced ONFH	No	Different outcome
1470	Zhao et al., 2020	In silico decipherment of corydalis yanhusuo mode of action in ONFH	No	Different outcome
1471	Qiao et al., 2020	THA for AVN of femoral head: A protocol for systematic review and meta-analysis	No	Different outcome
1472	Duan et al., 2020	Magnetic targeting of HU-MSCs in treating GC-associated ONFH via Akt/Bcl2/Bad/caspase-3	No	Different outcome
1473	Li et al., 2020	Proosteogenic & proangiogenic effects of BM-MSC derived EVs attenuated in steroid-induced ONFH	No	Different outcome
1474	Marcarelli et al., 2020	Autologous grafts in treatment of AVN of femoral head	No	Different outcome
1475	Chen et al., 2020	Steroid-induced ONFH reveals enhanced ROS and hyperactive osteoclasts	No	Different outcome
1476	Murzich et al., 2020	Experimental justification of the method of mesenchymal stem cell autotransplantation for regeneration of the femoral head bone tissue	No	Different outcome
1477	Shier et al., 2020	Short-Term Outcome and MRI Changes in Three Adult Patients with Sickle Cell Disease and Aseptic Osteonecrosis after HBOT	No	Different outcome
1478	Andronic et al., 2020	What are the outcomes of core decompression in patients with avascular necrosis? Protocol for a systematic review	No	Different outcome
1479	Pan et al., 2020	Effect of strontium ranelate on rabbits with steroid-induced osteonecrosis of femoral head	No	Different outcome
1480	Han et al., 2020	The Use of Platelet-Rich Plasma for the Treatment of Osteonecrosis of the Femoral Head: A Systematic Review	No	Different outcome
1481	Chikvatia et al., 2020	Steroid-Induced Osteonecrosis of Femoral Head (Case report)	No	Different outcome
1482	Parsa et al., 2020	Findings on bone morphogenic protein-2 in femoral head osteonecrosis	No	Different outcome
1483	Xu et al., 2020	Role of osteogenic signaling pathway in non-traumatic femoral head necrosis	No	Different outcome
1484	Kong et al., 2020	Silencing miR-137-3p prevents steroid-induced osteonecrosis of the femoral head	No	Different outcome
1485	Gao et al., 2020	Inhibition of PERK signaling prevents glucocorticoid-induced osteonecrosis	No	Different outcome
1486	Wang et al., 2020	Multifunctional fibrous scaffolds for bone regeneration with enhanced vascularization	No	Different outcome
1487	Ge et al., 2020	Application of bisphosphonates in avascular necrosis of the femoral head	No	Different outcome
1488	Xu et al., 2020	Susceptibility genes related to non-traumatic femoral head necrosis	No	Different outcome
1489	Zhang et al., 2020	P53 and Parkin co-regulate mitophagy in stem cells for early steroid-induced osteonecrosis	No	Different outcome
1490	Zhang et al., 2020	Serum factors in patients with avascular necrosis treated with stem cell transplantation	No	Different outcome
1491	Wang et al., 2020	Application of bone marrow mesenchymal stem cells in early femoral head necrosis	No	Different outcome
1492	Schleusser et al., 2020	Blood flow in the scaphoid improved by extracorporeal shock wave therapy	No	Different outcome
1493	Jian et al., 2020	Procedure of bone cells obtaining, culture, and identification	No	Different outcome
1494	Pijnenburg et al., 2020	A review of avascular necrosis of the hip and beyond	No	Different outcome
1495	Baba et al., 2020	Micro-CT evaluation of lesion volume in osteonecrosis of femoral head	No	Different outcome
1496	Shi et al., 2019	Biomedical applications of tantalum-based materials	No	Different outcome
1497	Feng et al., 2019	One-stage simultaneous hip-preserving surgeries for bilateral femoral head osteonecrosis	No	Different outcome
1498	Xu et al., 2019	Hip survival rate after transtrochanteric rotational osteotomy in AVN	No	Different outcome
1499	Zhang et al., 2019	Dexamethasone impairs neurofunctional recovery in TBI rats	No	Different outcome
1500	Howard & Thein, 2019	Disease management in adults with sickle cell disease	No	Different outcome
1501	Wang et al., 2019	AAV-Anti-miR-214 Prevents Collapse of the Femoral Head in Osteonecrosis by Regulating Osteoblast and Osteoclast Activities	No	Different outcome
1502	Han et al., 2019	The shift in the balance between osteoblastogenesis and adipogenesis of mesenchymal stem cells mediated by glucocorticoid receptor	No	Different outcome
1503	Zhao et al., 2019	Association between NOS3 polymorphisms and osteonecrosis of the femoral head	No	Different outcome
1504	de Peppo et al., 2019	Biomaterials for cranio-maxillofacial bone engineering	No	Different outcome
1505	Witzler et al., 2019	Polysaccharide-based systems for targeted stem cell differentiation and bone regeneration	No	Different outcome
1506	Tsiapalis & Zeugolis, 2019	Hypoxia Preconditioning of Bone Marrow Mesenchymal Stem Cells Before Implantation in Orthopaedics	No	Different outcome
1507	Rumney et al., 2019	In vivo delivery of VEGF RNA and protein to increase osteogenesis and intraosseous angiogenesis	No	Different outcome
1508	Gubrianska et al., 2019	Bone and hormonal status 10 years post-allogeneic bone marrow transplantation	No	Different outcome
1509	Lu et al., 2019	Extracellular vesicles from endothelial progenitor cells prevent steroid-induced osteoporosis	No	Different outcome
1510	Zhang et al., 2019	Yougui pills exert osteoprotective effects on rabbit steroid-related osteonecrosis of the femoral head	No	Different outcome
1511	Zhang et al., 2019	New strategy of bone marrow mesenchymal stem cells against oxidative stress injury via Nrf2 pathway	No	Different outcome
1512	Freitas et al., 2019	Cell Therapy: Effect of Locally Injected Mesenchymal Stromal Cells on Bone Regeneration of Rat Calvarial Defects	No	Different outcome
1513	Tourkova et al., 2019	The high-density lipoprotein receptor Scarb1 is required for normal bone differentiation in vivo and in vitro	No	Different outcome
1514	Zhu et al., 2019	Ankylosing spondylitis: etiology, pathogenesis, and treatments	No	Different outcome
1515	Lian et al., 2019	Collagen type II suppresses articular chondrocyte hypertrophy and osteoarthritis progression	No	Different outcome
1516	Essex et al., 2019	Bisphosphonate Treatment Ameliorates Chemotherapy-Induced Bone and Muscle Abnormalities in Young Mice	No	Different outcome
1517	Palan & Banaszkiewicz, 2019	Hip	No	Different outcome
1518	Zuo et al., 2019	Exosomes derived from human CD34+ stem cells prevent glucocorticoid-induced osteonecrosis by promoting angiogenesis and osteogenesis	No	Different outcome
1519	Wu et al., 2019	S100 calcium binding protein a9 represses angiogenic activity and aggravates osteonecrosis of the femoral head	No	Different outcome
1520	Porwal et al., 2019	Increased Bone Marrow-Specific Adipogenesis by Clofazimine Causes Impaired Fracture Healing, Osteopenia, and Osteonecrosis	No	Different outcome
1521	Kasik et al., 2019	Short-Term Outcomes for Biologic Treatment of Bone Marrow Edema of the Knee	No	Different outcome
1522	Bogatcheva & Coleman, 2019	Conditioned Medium of Mesenchymal Stromal Cells: A New Class of Therapeutics	No	Different outcome
1523	Lee et al., 2019	Osteogenesis and angiogenesis are enhanced in BMP2-/VEGF-transfected adipose stem cells via YAP/TAZ pathway	No	Different outcome
1524	Ding et al., 2019	OGR1 mediates effects of acidic environment on proliferation and angiogenesis of endothelial progenitor cells	No	Different outcome
1525	Pasternak-Mnich et al., 2019	Effect of Photobiomodulation Therapy on Viability and Proliferation of Human Mesenchymal Stem Cells	No	Different outcome
1526	Li et al., 2019	Vascular bundle transplantation combined with porous bone substituted scaffold for the treatment of early-stage avascular necrosis...	No	Different outcome
1527	Zhao et al., 2019	Glucocorticoid Enhanced the Expression of Ski in Osteonecrosis of Femoral Head	No	Different outcome
1528	Kohno et al., 2019	Osteogenic ability of rat bone marrow concentrate is at least as efficacious as mesenchymal stem cells in vitro	No	Different outcome
1529	Weber et al., 2019	Do immune cells lead the way in subchondral bone disturbance in osteoarthritis?	No	Different outcome
1530	Zhao & Ma, 2019	Application of biomaterials for the repair and treatment of osteonecrosis of the femoral head	No	Different outcome
1531	Bernaudin, 2019	Why, who, when, and how? Rationale for considering allogeneic stem cell transplantation in children with sickle cell disease	No	Different outcome
1532	Wu et al., 2019	Genome-wide DNA methylation profiling of hip articular cartilage in osteonecrosis	No	Different outcome
1533	Dou et al., 2019	Effect of porous tantalum on osteogenic differentiation of bone marrow mesenchymal stem cells	No	Different outcome
1534	Li et al., 2019	Bilateral hip replacement for femoral head necrosis after allogeneic hematopoietic stem cell transplantation	No	Different outcome
1535	Park et al., 2019	Enhancement of therapeutic potential of mesenchymal stem cell-derived extracellular vesicles	No	Different outcome
1536	Yamamoto et al., 2019	Heme oxygenase-1 prevents glucocorticoid and hypoxia-induced apoptosis and necrosis of osteocyte-like cells	No	Different outcome
1537	Hua et al., 2019	The efficacy and safety of core decompression for the treatment of femoral head necrosis	No	Different outcome
1538	Gunnella et al., 2019	In vitro release of bioactive bone morphogenetic proteins from calcium phosphate cement	No	Different outcome
1539	George et al., 2019	HIF: How to improve osseointegration in hip arthroplasty secondary to AVN in sickle cell disease	No	Different outcome
1540	Maruyama et al., 2019	Cell-Based and Scaffold-Based Therapies for Joint Preservation in Early-Stage ONFH	No	Different outcome
1541	Economopoulos et al., 2019	Minimally invasive treatment of femoral head AVN in a beta thalassemia carrier	No	Different outcome
1542	Zhang et al., 2019	5-Azacytidine and trichostatin A enhance the osteogenic differentiation of BMSCs in rabbit ONFH	No	Different outcome
1543	Hernigou et al., 2019	Cell therapy in osteonecrosis	No	Different outcome
1544	Wang et al., 2019	Core decompression with vs. without bone marrow stem cells in ONFH: A meta-analysis	No	Different outcome
1545	Luo et al., 2019	Microarray analysis of lncRNA and mRNA expression in steroid-induced ONFH	No	Different outcome
1546	Houwing et al., 2019	Sickle cell disease: Clinical presentation and management	No	Different outcome
1547	Maddah et al., 2019	Lupus erythematosus and chronic granulomatous disease in CGD patients	No	Different outcome
1548	Webster et al., 2019	Canadian Maternity and Pediatric Nursing	No	Different outcome
1549	Ojewunmi et al., 2019	Current perspectives of sickle cell disease in Nigeria	No	Different outcome
1550	Han et al., 2019	Mesenchymal stem cells for regenerative medicine	No	Different outcome
1551	Del Castillo-Santaella et al., 2019	Formulation, colloidal characterization, and in vitro biological effect of BMP-2 loaded PLGA nanoparticles for bone regeneration	No	Different outcome
1552	Law et al., 2019	Office-Based Mesenchymal Stem Cell Therapy for the Treatment of Musculoskeletal Disease	No	Different outcome
1553	Wyles et al., 2019	Disruption in PPARG Increases Osteonecrosis Risk through Genetic Variance and Pharmacologic Modulation	No	Different outcome
1554	Kroschwald et al., 2019	Imatinib mesylate and nilotinib decrease synthesis of bone matrix in vitro	No	Different outcome
1555	Granchi et al., 2019	Biomarkers of bone healing induced by a regenerative approach based on expanded BM-MSCs	No	Different outcome
1556	Chee et al., 2019	Diagnostic accuracy of digital radiography for the diagnosis of osteonecrosis of the femoral head	No	Different outcome
1557	Ding et al., 2019	Impairment of EPCs in patients with glucocorticoid-induced avascular necrosis	No	Different outcome
1558	Wang et al., 2019	BMSC peptide-functionalized scaffolds for osteonecrosis repair	No	Different outcome
1559	Li et al., 2019	Regulation of cytochrome P450 by noncoding RNAs: Epigenetic mechanisms in toxicology	No	Different outcome
1560	Chi et al., 2019	Orthosilicic acid-induced autophagy in osteoblasts	No	Different outcome
1561	Saad et al., 2019	Haplotype partitioning methods in RA-associated genomic studies	No	Different outcome
1562	Wei et al., 2019	Huo Xue Tong Luo capsule prevents progression of asymptomatic osteonecrosis	No	Different outcome
1563	Fang et al., 2019	Huo Xue Tong Luo capsule ameliorates ONFH through inhibiting lncRNA-Miat	No	Different outcome
1564	Shi et al., 2019	Extracellular vesicles from BM-MSCs regulate inflammation and enhance tendon healing	No	Different outcome
1565	Feng et al., 2019	Comparative study of bone graft with/without vascularized flap for ONFH	No	Different outcome
1566	Torres-Torrillas et al., 2019	Adipose-derived MSCs: A promising tool in musculoskeletal disease treatment	No	Different outcome
1567	Hughes et al., 2019	Gaucher Disease in Bone: From Pathophysiology to Practice	No	Different outcome
1568	Mohammed et al., 2019	Role of Physical Therapy before and after Hematopoietic Stem Cell Transplantation	No	Different outcome
1569	Wang et al., 2019	Overexpression of HIF-1α delivered by hydrogel on brachial plexus injury	No	Different outcome
1570	Liu et al., 2019	Cartilage and subchondral bone reconstruction using MSCs with tantalum and collagen membrane in ONFH	No	Different outcome
1571	Mostoufi-Moab & Ward, 2019	Skeletal Morbidity in Children during and after Cancer Therapy	No	Different outcome
1572	Xu et al., 2019	Analytical methods and biological activities of Panax notoginseng saponins	No	Different outcome
1573	Freedman & Mooney, 2019	Biomaterials to Mimic and Heal Connective Tissues	No	Different outcome
1574	Liu et al., 2019	Effects of oxygen concentrations on MC3T3-E1 cells osteogenic differentiation	No	Different outcome
1575	Camacho-Cardenosa et al., 2019	Can hypoxic conditioning improve bone metabolism? A systematic review	No	Different outcome
1576	Amin, D.M. (2019)	Corticosteroid pulse therapy-associated aseptic humeral and femoral head necrosis: a case report	No	Different outcome
1577	Meeson, R.L. et al. (2019)	Spontaneous dog osteoarthritis — a One Medicine vision	No	Different outcome
1578	Lin, H. et al. (2019)	Bone marrow mesenchymal stem cells: Aging and tissue engineering applications to enhance bone healing	No	Different outcome
1579	Li, T. et al. (2019)	Discovery and validation an eight-biomarker serum gene signature for the diagnosis of steroid-induced osteonecrosis of the femoral head	No	Different outcome
1580	Tong, W. et al. (2019)	Periarticular Mesenchymal Progenitors Initiate and Contribute to Secondary Ossification Center Formation During Mouse Long Bone Development	No	Different outcome
1581	Feng, P. et al. (2019)	Human Menstrual Blood-Derived Stromal Cells Promote Recovery of Premature Ovarian Insufficiency Via Regulating the ECM-Dependent FAK/AKT Signaling	No	Different outcome
1582	Zhang, Y. et al. (2019)	Thermosensitive Hydrogels as Scaffolds for Cartilage Tissue Engineering	No	Different outcome
1583	Luo, Y. et al. (2019)	Porous, lithium-doped calcium polyphosphate composite scaffolds containing VEGF-loaded gelatin microspheres	No	Different outcome
1584	Peng, W. et al. (2019)	Effects of transplantation of FGF-2-transfected MSCs and XACB on TNF-α expression with AVN of the femoral head in rabbits	No	Different outcome
1585	Meyers, C. et al. (2019)	Heterotopic Ossification: A Comprehensive Review	No	Different outcome
1586	Sun, Y. et al. (2019)	Effects of hypoxia on the biological behavior of MSCs seeded in demineralized bone scaffolds	No	Different outcome
1587	Chen, X.-J. et al. (2019)	Polydatin promotes the osteogenic differentiation of human bone MSCs via BMP2-Wnt/β-catenin signaling pathway	No	Different outcome
1588	Cohen-Rosenblum, A. & Cui, Q. (2019)	Osteonecrosis of the Femoral Head	No	Different outcome
1589	Augustine, R. et al. (2019)	Therapeutic angiogenesis: From conventional approaches to recent nanotechnology-based interventions	No	Different outcome
1590	Paolella, F. et al. (2019)	Effect of microfragmented adipose tissue on osteoarthritic synovial macrophage factors	No	Different outcome
1591	Bardi, E. et al. (2019)	Use of thrombocyte-leukocyte rich plasma to treat chronic oral cavity disorders in reptiles	No	Different outcome
1592	Prisby, R.D. (2019)	The Clinical Relevance of the Bone Vascular System: Age-Related Implications	No	Different outcome
1593	Qi, H. et al. (2019)	Exosomes from MSCs inhibit mitochondrial dysfunction-induced apoptosis of chondrocytes	No	Different outcome
1594	Wang, P. et al. (2019)	Repair of osteonecrosis of the femoral head: 3D printed Cervi cornus Colla deproteinized bone scaffolds	No	Different outcome
1595	Petek, D. et al. (2019)	Osteonecrosis of the femoral head: Pathophysiology and current concepts of treatment	No	Different outcome
1596	Cossio, A. et al. (2019)	Avascular necrosis of the talus in pediatric acute lymphoblastic leukemia	No	Different outcome
1597	Chi, Z. et al. (2019)	Evaluating the blood supply of the femoral head during different stages of necrosis using DSA	No	Different outcome
1598	Biddeci, G. et al. (2019)	Osteonecrosis in children and adolescents with acute lymphoblastic leukemia: Early diagnosis and new treatment strategies	No	Different outcome
1599	Rao, S.S. et al. (2019)	Osteonecrosis in pediatric cancer survivors: Epidemiology, risk factors, and treatment	No	Different outcome
1600	Lai, Y. et al. (2019)	Osteogenic magnesium incorporated into PLGA/TCP porous scaffold by 3D printing for repairing challenging bone defect	No	Different outcome
1601	Chang et al., 2019	Effects of Low-Dose Glucocorticoid Prophylaxis on Chronic Graft-versus-Host Disease and Graft-versus-Host Disease–Free, Relapse-Free Survival...	No	Different outcome
1602	Zhou et al., 2019	A high-fat diet aggravates osteonecrosis through a macrophage-derived IL-6 pathway	No	Different outcome
1603	Arnhold et al., 2019	Biological macromolecules and mesenchymal stem cells: Basic research for regenerative therapies in veterinary medicine	No	Different outcome
1604	Wu et al., 2019	Hypermethylation of Frizzled1 is associated with Wnt/β-catenin signaling inactivation in mesenchymal stem cells of patients with steroid-associated ON	No	Different outcome
1605	Deng et al., 2019	Dexamethasone induces osteoblast apoptosis through ROS-PI3K/AKT/GSK3β signaling pathway	No	Different outcome
1606	Fleisher et al., 2019	Comorbid conditions are a risk for osteonecrosis of the jaw unrelated to antiresorptive therapy	No	Different outcome
1607	Peng et al., 2019	Expression of osteoprotegerin and RANKL in XACB/LV-bFGF/MSCs transplantation for repair of rabbit femoral head defect necrosis	No	Different outcome
1608	Deng et al., 2019	Regulatory roles of VEGF-Notch signaling in aplastic anemia with kidney deficiency and blood stasis	No	Different outcome
1609	Sadowska et al., 2019	Influence of Physicochemical Properties of Biomimetic Hydroxyapatite on EPCs and interaction with MSCs	No	Different outcome
1610	An et al., 2019	Clinical characteristics and role of whole-body bone scan in multifocal osteonecrosis	No	Different outcome
1611	Jeong et al., 2019	Bioactive calcium phosphate materials and applications in bone regeneration	No	Different outcome
1612	Fang et al., 2019	Involvement of TNF-alpha in steroid-associated osteonecrosis of femoral head: Friend or foe?	No	Different outcome
1613	Krull et al., 2019	Osteonecrosis in children with acute lymphoblastic leukemia at initial diagnosis and prior to chemotherapy	No	Different outcome
1614	Yang et al., 2019	Predisposition of microRNAs to syndesmophytes among Chinese patients with ankylosing spondylitis	No	Different outcome
1615	Kunzheng & Chunsheng, 2019	Problems and thoughts of preserving femoral head treatment of osteonecrosis	No	Different outcome
1616	Xu et al., 2019	OGR1 mediates inhibitory effects of acidic environment on EPC viability and tube formation	No	Different outcome
1617	Dos-Anjos & Catalán, 2019	Techniques and Processing Methods to Isolate Stem Cells and Stromal Vascular Fraction Cells	No	Different outcome
1618	Walker, 2019	The Hip in Mucopolysaccharidoses	No	Different outcome
1619	Bakhtiarinejad et al., 2019	A Biomechanical Study on the Use of Curved Drilling Technique for Treatment of Osteonecrosis of Femoral Head	No	Different outcome
1620	Naber et al., 2019	Clinical efficacy assessment of cooled radiofrequency ablation of the hip in patients with avascular necrosis	No	Different outcome
1621	Antonov & Volovik, 2019	Aseptic necrosis of a femoral head: Etiopathogenesis, early diagnosis and treatment	No	Different outcome
1622	Mariscal et al., 2019	MSC therapy combined with core decompression in avascular necrosis: Systematic review and meta-analysis	No	Different outcome
1623	Maynard & Downes, 2019	Anatomy and histology of the laboratory rat in toxicology and biomedical research	No	Different outcome
1624	Ukaj et al., 2019	Targeting core decompression and cell therapy injection of hip osteonecrosis with computer-assisted navigation	No	Different outcome
1625	Zhang, 2019	Microsurgical repair of bone defects and bone nonunion	No	Different outcome
1626	Zhang et al., 2019	Postoperative hip function of different hip joint preserving surgeries for osteonecrosis...	No	Different outcome
1627	Li et al., 2019	Regulation of PI3K/AKT/mTOR signaling pathway on autophagy in steroid-induced avascular...	No	Different outcome
1628	Hu et al., 2019	Design and biomechanical analysis of hollow titanium rod supporting the femoral head...	No	Different outcome
1629	Ge et al., 2019	Features of animal models of osteonecrosis of the femoral head	No	Different outcome
1630	Huang et al., 2019	Changes of cytokines in peripheral blood within 48 hours after acute spinal cord injury	No	Different outcome
1631	Pei et al., 2019	Differential expression of miR-672-5P in rat osteoblasts after intervention by various hormones	No	Different outcome
1632	Yuegang et al., 2019	BM-MSCs with BMP2 & VEGF in DBM for rabbit femoral head necrosis	No	Different outcome
1633	Qiyuan et al., 2019	Application and research progress of platelet-rich plasma in bone tissue regeneration	No	Different outcome
1634	Xianneng et al., 2019	Clinical application of bone morphogenetic proteins in bone/cartilage tissue engineering	No	Different outcome
1635	Liu, 2019	Core decompression combined with BM-MSC transplantation for ONFH	No	Different outcome
1636	Jun et al., 2019	Directed differentiation of BM-MSCs for treating femoral head necrosis	No	Different outcome
1637	Liang et al., 2019	VEGF + mutant HIF-1α promotes angiogenesis	No	Different outcome
1638	Hongxing et al., 2019	Osteogenic/angiogenic ability of BM-MSCs over-expressing HIF-1α and BMP-6	No	Different outcome
1639	Li et al., 2019	Effect of concentrated growth factors on proliferation/differentiation of gingival fibroblasts	No	Different outcome
1640	Haijiao et al., 2019	Analysis on the hotspot of PRP based on VOSviewer	No	Different outcome
1641	Wentao et al., 2019	Steroid-induced ONFH treated by hypoxia-induced BM stromal cell transplantation	No	Different outcome
1642	Shi et al., 2019	3D-printed calcium polyphosphate/icariin scaffold for bone defects	No	Different outcome
1643	Yaohui et al., 2019	Effects of ursolic acid on BM-MSCs	No	Different outcome
1644	Cremers et al., 2019	Clinical and translational pharmacology of bisphosphonates (Book Chapter)	No	Different outcome
1645	Alsousou & Harrison, 2019	Therapeutic PRP in wound healing (Book Chapter)	No	Different outcome
1646	Husch & van den Beucken, 2019	Cell-based therapies in bone regeneration (Book Chapter)	No	Different outcome
1647	Xing et al., 2019	PRP in femoral neck fracture: A meta-analysis	No	Different outcome
1648	Reddy et al., 2019	Recent approaches for angiogenesis in tissue engineering	No	Different outcome
1649	Aslam et al., 2019	Outcome of percutaneous BM injection in femoral delayed union and nonunion	No	Different outcome
1650	Atilla et al., 2019	Joint-preserving procedures for osteonecrosis of the femoral head	No	Different outcome
1651	Shan et al., 2019	Exosomes and bone disease	No	Different outcome
1652	Wu et al., 2019	Noncoding RNAs in Steroid-Induced Osteonecrosis of the Femoral Head	No	Different outcome
1653	Sun et al., 2019	Mir-144-3p inhibits BMSC proliferation and osteogenic differentiation via targeting fzd4	No	Different outcome
1654	Bryniarska et al., 2019	Impact of developmental origin, niche mechanics and oxygen availability on osteogenic differentiation capacity	No	Different outcome
1655	Wang et al., 2019	Increased COUP-TFII Expression Mediates the Differentiation Imbalance of BMSCs in Femoral Head Osteonecrosis	No	Different outcome
1656	Diachkova et al., 2019	MRI-semiotics of the gluteal muscles in patients with avascular necrosis and Legg-Calve-Perthes disease	No	Different outcome
1657	He et al., 2019	Therapeutic anabolic and anticatabolic benefits of natural Chinese medicines for osteoporosis	No	Different outcome
1658	Fang et al., 2019	MiR-15b ameliorates SONFH by targeting Smad7 and inhibiting osteogenic differentiation of BMSCs	No	Different outcome
1659	Bai et al., 2019	Gene expression profiling of bone trabecula in osteonecrosis patients by RNA sequencing	No	Different outcome
1660	Zhu et al., 2019	Expression Profile of Circular RNAs in Steroid-Induced Osteonecrosis	No	Different outcome
1661	Storti et al., 2019	Adipose-Derived Stem Cells in Bone Tissue Engineering	No	Different outcome
1662	Xu et al., 2019	MicroRNA‑186‑5p and CXCL13 in non‑traumatic osteonecrosis	No	Different outcome
1663	Ye et al., 2019	Ginsenoside Rb1 prevents steroid-induced necrosis via BMP-2 and VEGF pathway	No	Different outcome
1664	Masaoutis & Theocharis, 2019	The Role of Exosomes in Bone Remodeling	No	Different outcome
1665	Grauer, 2019	Circulatory, reticuloendothelial, and hematopoietic disorders	No	Different outcome
1666	Gugjoo et al., 2019	Animal MSC research in cartilage regenerative medicine	No	Different outcome
1667	Zhao et al., 2019	Role of Hsa-miR-122-3p in steroid-induced necrosis	No	Different outcome
1668	Lou et al., 2019	Role of miR-21 in diabetic retinopathy via TGF-β pathway	No	Different outcome
1669	Yang et al., 2019	Hypoxia reduces osteogenic differentiation of PB-MSCs by Notch-1	No	Different outcome
1670	Papachristos et al., 2019	Hip arthrodiastasis with core decompression for AVN	No	Different outcome
1671	Zhao et al., 2019	Stem cell therapy for osteonecrosis of the femoral head	No	Different outcome
1672	Maiborodin et al., 2019	Exosomes of mesenchymal stromal cells in bone regeneration	No	Different outcome
1673	Li et al., 2019	Differential gene expression in hip cartilage with femoral head necrosis	No	Different outcome
1674	Chee et al., 2019	Deep learning for detecting femoral head osteonecrosis on radiography	No	Different outcome
1675	Sun et al., 2019	Cyclic peptide enhances BMSC adhesion on β‑tricalcium phosphate scaffolds	No	Different outcome
1676	Li, 2019	MiR-20b promotes osteocyte apoptosis in rats with steroid-induced necrosis of the femoral head through BMP signaling pathway	No	Different outcome
1677	Lu, 2019	Gene-based therapeutic tools in the treatment of cornea disease	No	Different outcome
1678	Mardones, 2019	Treatment of osteonecrosis of the femoral head by core decompression and implantation of bone marrow-derived mesenchymal stem cells	No	Different outcome
1679	Pang, 2019	A retrospective study to compare the efficacy and postoperative outcome of total hip arthroplasty with internal screw fixation	No	Different outcome
1680	Lin, 2019	Therapeutic potential of pravastatin for random skin flaps necrosis	No	Different outcome
1681	Wang, 2019	Multiscale stem cell technologies for osteonecrosis of the femoral head	No	Different outcome
1682	Alattar, 2019	Corticosteroid-induced osteoporosis and osteonecrosis: Role of oxidative stress	No	Different outcome
1683	Bai, 2019	NADPH Oxidase Isoforms Are Involved in Glucocorticoid-Induced Preosteoblast Apoptosis	No	Different outcome
1684	Zhu, 2019	Cemented injectable multi-phased porous bone grafts for the treatment of femoral head necrosis	No	Different outcome
1685	Li, 2019	Influences of hucMSC-exosomes on VEGF and BMP-2 expression in SNFH rats	No	Different outcome
1686	Tomić, 2019	Prostaglanin-E2 potentiates suppressive functions of myeloid-derived suppressor cells and expands IL-10 Tregs	No	Different outcome
1687	Lespasio, 2019	Osteonecrosis of the Hip: A Primer	No	Different outcome
1688	Wang, 2019	A 3D printed porous titanium alloy rod with diamond crystal lattice for femoral head osteonecrosis in sheep	No	Different outcome
1689	Yeh, 2019	TCM therapy and risk of total hip replacement in nontraumatic osteonecrosis: A cohort study	No	Different outcome
1690	Carolina, 2019	Glucocorticoid impaired wound healing ability of EPCs via CXCR4 in the PGE2 pathway	No	Different outcome
1691	Tebyanian, 2019	Effects of collagen/β-TCP bone graft on rabbit calvarial defects	No	Different outcome
1692	Xie, 2019	Bone marrow stem cells exosomes improve osteoporosis by promoting osteoblast proliferation	No	Different outcome
1693	Kong, 2019	MiR-146a regulates osteogenic differentiation in traumatic femoral head necrosis	No	Different outcome
1694	Wang, 2019	Adhesion and proliferation of MSCs on β-TCP modified by affinity peptide	No	Different outcome
1695	Wang, 2019	Biopanning of MSC affinity for cyclic peptides	No	Different outcome
1696	Godoy, 2019	Atorvastatin inhibits Akt/mTOR signaling and disturbs mitochondria in cardiac myocytes	No	Different outcome
1697	Fang, 2019	Osteogenic effect of BMSC-derived exosomes on steroid-induced osteonecrosis of the femoral head	No	Different outcome
1698	Kanjilal, 2019	Bone morphogenetic proteins (BMPs) and bone regeneration	No	Different outcome
1699	Dai, 2019	MiR-217 promotes BMSCs osteogenic differentiation by targeting DKK1 in steroid-associated osteonecrosis	No	Different outcome
1700	Emadedin, 2019	Autologous CD133 cells with core decompression as a novel treatment for femoral head osteonecrosis	No	Different outcome
1701	Delgado et al., 2019	Current concepts in intraosseous Platelet-Rich Plasma injections for knee osteoarthritis	No	Different outcome
1702	Theruvath et al., 2018	Tracking cell transplants in femoral osteonecrosis with magnetic resonance imaging: A proof-of-concept study in patients	No	Different outcome
1703	Reed et al., 2018	Generation of osteoclasts from type 1 Gaucher patients and correlation with clinical and genetic features of disease	No	Different outcome
1704	Ayuk & Savani, 2018	Skin, hair and musculoskeletal complications	No	Different outcome
1705	Lambertini et al., 2018	Hypoxia preconditioning of human MSCs: A direct evidence of HIF-1α and collagen type XV correlation	No	Different outcome
1706	Lane et al., 2018	Prevalence of glucocorticoid induced osteonecrosis in the mouse is not affected by treatments that maintain bone vascularity	No	Different outcome
1707	Gugjoo & Amarpal, 2018	Mesenchymal stem cell research in sheep: Current status and future prospects	No	Different outcome
1708	Rodriguez-Fontan et al., 2018	Early Clinical Outcomes of Intra-Articular Injections of Bone Marrow Aspirate Concentrate for the Treatment of Early OA of Hip & Knee	No	Different outcome
1709	Li et al., 2018	Hypoxia promotes maintenance of the chondrogenic phenotype in rat growth plate chondrocytes	No	Different outcome
1710	Maruyama et al., 2018	The effects of a functionally-graded scaffold and BM-derived mononuclear cells on steroid-induced ONFH	No	Different outcome
1711	Logan et al., 2018	Demethylation of ITGAV accelerates osteogenic differentiation in a blast-induced heterotopic ossification model	No	Different outcome
1712	Aragón et al., 2018	Polymeric electrospun scaffolds for BMP2 delivery in bone tissue engineering	No	Different outcome
1713	Wang et al., 2018	LncRNA expression profiling of BMSCs in osteonecrosis of the femoral head	No	Different outcome
1714	Yoon et al., 2018	No differences in the efficacy among various core decompression modalities and non-operative treatment	No	Different outcome
1715	Huňáková et al., 2018	Role of Mesenchymal Stem Cells - Derived Exosomes in Osteoarthritis Treatment	No	Different outcome
1716	Kumagai et al., 2018	Quantitative assessment of MSCs in bone marrow aspirate transplantation for ONFH: Predictive factors	No	Different outcome
1717	Hankins & Wang, 2018	Sickle cell anemia and other sickling syndromes	No	Different outcome
1718	Egan & Flowers, 2018	Late effects after transplantation	No	Different outcome
1719	O'Brien et al., 2018	Acute lymphoblastic leukemia in children	No	Different outcome
1720	Peng et al., 2018	Establishment and comprehensive evaluation of animal models of steroid-induced avascular necrosis of the femoral head	No	Different outcome
1721	Wang et al., 2018	Advances in surgical treatment of ONFH: How to achieve hip joint preserving treatment	No	Different outcome
1722	Hou et al., 2018	Feasibility of mixed human ab serum to expand human umbilical cord mesenchymal stem cells in vitro	No	Different outcome
1723	Perticarini et al., 2018	Double-tapered conical taper in primary and revision surgery: rationale and short-term follow-up	No	Different outcome
1724	Elena et al., 2018	Intraosseous Bioplasty for a Chondral Cyst in the Lateral Tibial Plateau	No	Different outcome
1725	Youn et al., 2018	Arthroscopic Bone Marrow Aspirate Concentrate Harvesting From the Intercondylar Notch of the Knee	No	Different outcome
1726	Sobhan, M.R. et al. (2018)	Plasminogen activator inhibitor-1 4G/5G polymorphism contributes to osteonecrosis of the femoral head susceptibility	No	Different outcome
1727	Green, C.M. et al. (2018)	Long-term results of acetabular reconstruction using irradiated allograft bone	No	Different outcome
1728	Yang, R. et al. (2018)	Treatment of type 2 diabetes mellitus via reversing insulin resistance and regulating lipid homeostasis	No	Different outcome
1729	Kuroyanagi, G. et al. (2018)	Interleukin-6 deletion stimulates revascularization and new bone formation following ischemic osteonecrosis	No	Different outcome
1730	Peng, W. et al. (2018)	Effects of lentiviral transfection containing bFGF gene on the biological characteristics of rabbit BMSCs	No	Different outcome
1731	Ding, D. & Zhu, Q. (2018)	Recent advances of PLGA micro/nanoparticles for the delivery of biomacromolecular therapeutics	No	Different outcome
1732	Kang, J.S. et al. (2018)	Clinical efficiency of bone marrow mesenchymal stem cell implantation for osteonecrosis of the femoral head	No	Different outcome
1733	Li, R. et al. (2018)	Stem cell therapy for treating osteonecrosis of the femoral head: From clinical applications to related basic research	No	Different outcome
1734	Yang, R. et al. (2018)	Circulating microRNA panel as a novel biomarker to diagnose bisphosphonate-related osteonecrosis of the jaw	No	Different outcome
1735	Liang, H. et al. (2018)	Combination of BMP-2 and mutant HIF-1α repairs steroid-induced avascular necrosis of the femoral head	No	Different outcome
1736	Borg-Stein, J. et al. (2018)	Regenerative Sports Medicine: Past, Present, and Future	No	Different outcome
1737	Hao, Y.-Q. et al. (2018)	Core decompression with Tongluo Shenggu decoction for osteonecrosis of the femoral head	No	Different outcome
1738	Chang, J. et al. (2018)	Current Understanding of the Pathophysiology of Osteonecrosis of the Jaw	No	Different outcome
1739	Talathi, N.S. & Kamath, A.F. (2018)	Autologous stem cell implantation with core decompression for avascular necrosis of the femoral head	No	Different outcome
1740	Verboket, R. et al. (2018)	Autologous cell-based therapy for treatment of large bone defects	No	Different outcome
1741	Wang, A. et al. (2018)	The pathogenesis of steroid-induced osteonecrosis of the femoral head: A systematic review	No	Different outcome
1742	Lin, D. et al. (2018)	Lantern-shaped screw loaded with autologous bone for treating osteonecrosis of the femoral head	No	Different outcome
1743	Coppolino, I. et al. (2018)	Role of Stem Cells in the Pathogenesis of COPD and Pulmonary Emphysema	No	Different outcome
1744	Goodman, S.B. (2018)	A Tissue Engineering Approach for Treating Early Osteonecrosis of the Femoral Head	No	Different outcome
1745	Jin, Y.-Z. & Lee, J.H. (2018)	Mesenchymal stem cell therapy for bone regeneration	No	Different outcome
1746	Wu, H. et al. (2018)	Nanotechnology-assisted ADSC therapy for erectile dysfunction of cavernous nerve injury	No	Different outcome
1747	Dailiana, Z.H. et al. (2018)	VEGF for the treatment of femoral head osteonecrosis: An experimental study in canines	No	Different outcome
1748	Qing, L. et al. (2018)	Exosomes and Their MicroRNA Cargo: New Players in Peripheral Nerve Regeneration	No	Different outcome
1749	Vašícek, J. et al. (2018)	Efficiency of CD34 and CD133 antibodies for enrichment of rabbit hematopoietic stem cells	No	Different outcome
1750	Rackwitz, L. et al. (2018)	Cell-based and future therapeutic strategies for femoral head necrosis	No	Different outcome
1751	Li et al., 2018	Fabrication of Vascularized Bone Flaps with Sustained Release of Recombinant Human Bone Morphogenetic Protein-2 and Arteriovenous Bundle	No	Different outcome
1752	Wang et al., 2018	Low-intensity extracorporeal shockwave therapy ameliorates diabetic underactive bladder in streptozotocin-induced diabetic rats	No	Different outcome
1753	Ortiz-Hernandez et al., 2018	Two different strategies to enhance osseointegration in porous titanium: Inorganic thermo-chemical treatment versus organic coating	No	Different outcome
1754	Roth et al., 2018	Update of the German S3 guideline on atraumatic femoral head necrosis in adults	No	Different outcome
1755	Betsch et al., 2018	Total hip replacement in avascular femoral head necrosis	No	Different outcome
1756	Lüring et al., 2018	Joint-preserving operative treatment of avascular necrosis of the femoral head	No	Different outcome
1757	Miyahara et al., 2018	What is the role of core decompression in the early stages of osteonecrosis of the femoral head?	No	Different outcome
1758	Cheng et al., 2018	Total hip arthroplasty following failure of tantalum rod implantation for osteonecrosis	No	Different outcome
1759	Zhang et al., 2018	Role of FGF-2 Transfected Bone Marrow Mesenchymal Stem Cells in Engineered Bone Tissue for Repair of AVN in Rabbits	No	Different outcome
1760	Wu et al., 2018	Evaluation of BMP-2 enhances the osteoblast differentiation of hAMSCs on nano-hydroxyapatite/collagen/poly(L-lactide)	No	Different outcome
1761	Shang et al., 2018	lncRNA TCONS_00041960 enhances osteogenesis and inhibits adipogenesis via miR-204-5p and miR-125a-3p	No	Different outcome
1762	Yazıcı et al., 2018	Zoledronic Acid, Bevacizumab, and Dexamethasone-induced apoptosis reduced by selenium in human osteoblast-like cells	No	Different outcome
1763	Perez et al., 2018	Tissue Engineering and Cell-Based Therapies for Fractures and Bone Defects	No	Different outcome
1764	Chen et al., 2018	miR-145-5p increases osteoclast numbers and aggravates bone erosion in collagen-induced arthritis	No	Different outcome
1765	Miron & Zhang, 2018	Autologous liquid platelet rich fibrin: A novel drug delivery system	No	Different outcome
1766	Kenanidis et al., 2018	Osteonecrosis (Book Chapter: The Adult Hip - Master Case Series and Techniques)	No	Different outcome
1767	Chen et al., 2018	Effectiveness of strontium ranelate in the treatment of rat model of Legg-Calve-Perthes disease	No	Different outcome
1768	Watson & Adams, 2018	Biology of bone: The vasculature of the skeletal system	No	Different outcome
1769	Li et al., 2018	Emerging role of exosomes in the joint diseases	No	Different outcome
1770	Zeitlinger et al., 2018	The orthopaedic burden of cancer care	No	Different outcome
1771	Hernigou et al., 2018	Stem cell therapy in bilateral osteonecrosis: computer-assisted vs fluoroscopic technique	No	Different outcome
1772	Hernigou et al., 2018	Hip osteonecrosis: stem cells for life or behead and arthroplasty?	No	Different outcome
1773	Luo et al., 2018	The role of autophagy in steroid necrosis of the femoral head	No	Different outcome
1774	Hernigou et al., 2018	History of concentrated or expanded MSCs for hip osteonecrosis: is there a target number?	No	Different outcome
1775	Hernigou et al., 2018	Cell therapy vs contralateral decompression in corticosteroid osteonecrosis: 30-year follow-up	No	Different outcome
1776	Aurégan et al., 2018	What is the rate of patients undergoing a total hip arthroplasty after core decompression and insertion of a tantalum rod in osteonecrosis of the femoral head: a systematic review	No	Different outcome
1777	Tomaru et al., 2018	Mid-term results of concentrated autologous bone marrow aspirate transplantation for corticosteroid-associated osteonecrosis of the femoral head in systemic lupus erythematosus	No	Different outcome
1778	Xu et al., 2018	Animal models of steroid-induced osteonecrosis of the femoral head—a comprehensive research review up to 2018	No	Different outcome
1779	Kao et al., 2018	MicroRNA-mediated interacting circuits predict hypoxia and inhibited osteogenesis of stem cells, and dysregulated angiogenesis are involved in osteonecrosis of the femoral head	No	Different outcome
1780	Liu et al., 2018	Investigating clinical failure of core decompression with autologous bone marrow mononuclear cells grafting for the treatment of non-traumatic osteonecrosis of the femoral head	No	Different outcome
1781	Larson et al., 2018	Early-stage osteonecrosis of the femoral head: where are we and where are we going in year 2018?	No	Different outcome
1782	Tian et al., 2018	Imbalanced bone turnover markers and low bone mineral density in patients with osteonecrosis of the femoral head	No	Different outcome
1783	Hu et al., 2018	Real-time computerised tomography assisted porous tantalum implant in ARCO stage I-II non-traumatic osteonecrosis of the femoral head: minimum five-year follow up	No	Different outcome
1784	Sionek et al., 2018	Hip osteonecroses treated with calcium sulfate-calcium phosphate bone graft substitute have different results according to the cause of osteonecrosis: alcohol abuse or corticosteroid-induced	No	Different outcome
1785	Musolino et al., 2018	Altered microRNA expression profile in the peripheral lymphoid compartment of multiple myeloma patients with bisphosphonate-induced osteonecrosis of the jaw	No	Different outcome
1786	Sung et al., 2018	Nationwide study on the risk of unprovoked venous thromboembolism in non-traumatic osteonecrosis of femoral head	No	Different outcome
1787	Peng et al., 2018	Association of TNF-α-308(G/A) and -238(G/A) polymorphisms with non-traumatic osteonecrosis of the femoral head risks: a meta-analysis	No	Different outcome
1788	Kubo et al., 2018	The effect of the anterior boundary of necrotic lesion on the occurrence of collapse in osteonecrosis of the femoral head	No	Different outcome
1789	Goodman, 2018	The biological basis for concentrated iliac crest aspirate to enhance core decompression in the treatment of osteonecrosis	No	Different outcome
1790	Andriolo et al., 2018	Regenerative therapies increase survivorship of avascular necrosis of the femoral head: a systematic review and meta-analysis	No	Different outcome
1791	Wei et al., 2018	Upregulation of microRNA-320 decreases the risk of developing steroid-induced avascular necrosis of femoral head by inhibiting CYP1A2 both in vivo and in vitro	No	Different outcome
1792	Franklin & Birdwhistell, 2018	Assessment of Canine Autologous conditioned PlasmaTM cellular and transforming growth factor-β1 content	No	Different outcome
1793	Wu & Ye, 2018	Stem cells in orthopedics diseases: Existing problems and application prospects	No	Different outcome
1794	Wang et al., 2018	Core decompression combined with autologous bone marrow mesenchymal stem cells for femoral head necrosis: A meta-analysis of safety and efficacy	No	Different outcome
1795	Change-Bo et al., 2018	Bouche decompression and implantation of acellular tissue engineered bone with titanium rods for treating early necrosis of the femoral head	No	Different outcome
1796	García-Oltra et al., 2018	Surgical criteria for the placement of knee and hip prosthesis	Criterios quirúrgicos para la colocación de prótesis de rodilla y cadera	No
1797	Huang et al., 2018	Icariin Protects against Glucocorticoid-Induced Osteonecrosis of the Femoral Head in Rats	No	Different outcome
1798	Betz et al., 2018	Recent advances in gene-enhanced bone tissue engineering	No	Different outcome
1799	Zhao et al., 2018	Stem Cell Therapy for Osteonecrosis of the Femoral Head: Current Trends and Comprehensive Review	No	Different outcome
1800	Jing et al., 2018	Icariin doped bioactive glasses seeded with rat adipose-derived stem cells to promote bone repair via enhanced osteogenic and angiogenic activities	No	Different outcome
1801	Zhou et al., 2018	Valproic acid prevents glucocorticoid-induced osteonecrosis of the femoral head of rats	No	Different outcome
1802	Daltro et al., 2018	Use of autologous bone marrow stem cell implantation for osteonecrosis of the knee in sickle cell disease: A preliminary report	No	Different outcome
1803	Zhou et al., 2018	Influence of exosomes derived from mesenchymal stem cells modified by miR-126 on early avascular necrosis of the femoral head in rats	No	Different outcome
1804	Lan-lan et al., 2018	Immunogenicity of insulin producing cells differentiating from human umbilical cord mesenchymal stem cells	No	Different outcome
1805	Vyas et al., 2018	Adipose tissue: A natural resource for multipotent mesenchymal stem cells with potential translation to trigerminal layers	No	Different outcome
1806	Zhao et al., 2018	Stem cells for the treatment of knee osteoarthritis: A comprehensive review	No	Different outcome
1807	Yang et al., 2018	Stromal-Cell-Derived Factor (SDF) 1-Alpha Overexpression Promotes Bone Regeneration by Osteogenesis and Angiogenesis in Osteonecrosis of the Femoral Head	No	Different outcome
1808	Yuan et al., 2018	Underlying Signaling Pathways and Therapeutic Applications of Pulsed Electromagnetic Fields in Bone Repair	No	Different outcome
1809	Yip et al., 2018	Preclinical and Clinical Application of Extracorporeal Shockwave for Ischemic Cardiovascular Disease	No	Different outcome
1810	Leal et al., 2018	Extracorporeal Shockwave Therapy and Sports-Related Injuries	No	Different outcome
1811	Vincent & D’Agostino, 2018	History of Shockwave Treatment and Its Basic Principles	No	Different outcome
1812	Xu, G., 2018	HIF-1-mediated expression of Foxo1 serves an important role in the proliferation and apoptosis of osteoblasts derived from children's iliac cancellous bone	No	Different outcome
1813	Mavrogenis et al., 2018	The best cited articles of the European Journal of Orthopaedic Surgery and Traumatology (EJOST): a bibliometric analysis	No	Different outcome
1814	de Rojas et al., 2018	Outcome of childhood leukaemia survivors and necrosis of the femoral head treated with autologous mesenchymal stem cells	No	Different outcome
1815	Huang et al., 2018	FGF2 and FAM201A affect the development of osteonecrosis of the femoral head after femoral neck fracture	No	Different outcome
1816	van den Blink et al., 2018	Pharmacological interventions for the prevention of insufficiency fractures and avascular necrosis associated with pelvic radiotherapy in adults	No	Different outcome
1817	Pirosa et al., 2018	Engineering in-vitro stem cell-based vascularized bone models for drug screening and predictive toxicology	No	Different outcome
1818	Yue et al., 2018	Effect of glucocorticoids on miRNA expression spectrum of rat femoral head microcirculation endothelial cells	No	Different outcome
1819	Yu et al., 2018	The FEA model for the prediction of circular tube 3D printing path	No	Different outcome
1820	Liao et al., 2018	Pravastatin protects against avascular necrosis of femoral head via autophagy	No	Different outcome
1821	Li-Xun & Di, 2018	Fenestration and debridement combined with percutaneous minimally invasive fibula implantation in the treatment of senile degenerative osteonecrosis of the femoral head: A study protocol for a non-randomized controlled trial	No	Different outcome
1822	Wang et al., 2018	Drilling Combined with Adipose-derived Stem Cells and Bone Morphogenetic Protein-2 to Treat Femoral Head Epiphyseal Necrosis in Juvenile Rabbits	No	Different outcome
1823	Ferreira & Porter, 2018	Harnessing extracellular vesicles to direct endochondral repair of large bone defects	No	Different outcome
1824	Kalyanaraman et al., 2018	Protein kinase G activation reverses oxidative stress and restores osteoblast function and bone formation in male mice with type 1 diabetes	No	Different outcome
1825	DeFontes et al., 2018	Tibiotalocalcaneal Arthrodesis With Bulk Talar Allograft for Treatment of Talar Osteonecrosis	No	Different outcome
1826	Yang et al., 2018	Targeted delivery of FGF2 to subchondral bone enhanced the repair of articular cartilage defect	No	Different outcome
1827	Zhang et al., 2018	Radial shockwave treatment promotes human mesenchymal stem cell self-renewal and enhances cartilage healing	No	Different outcome
1828	Wen et al., 2018	The multiplicity of infection-dependent effects of recombinant adenovirus carrying hgf gene on the proliferation and osteogenic differentiation of human bone marrow mesenchymal stem cells	No	Different outcome
1829	Pountos & Giannoudis, 2018	The role of Iloprost on bone edema and osteonecrosis: Safety and clinical results	No	Different outcome
1830	Li-feng et al., 2018	Finite element analysis for self-made femoral head brace device in the treatment of early femoral head necrosis	No	Different outcome
1831	Ming-wang et al., 2018	Precision medicine of osteonecrosis of the femoral head: Concepts and patterns	No	Different outcome
1832	Nally et al., 2018	THA conversion rate comparing decompression alone, with autologous bone graft or stem cells in osteonecrosis	No	Different outcome
1833	Yu et al., 2018	Effectiveness of various hip preservation treatments for non-traumatic osteonecrosis of the femoral head: A network meta-analysis of randomized controlled trials	No	Different outcome
1834	Hu et al., 2018	Efficacy of fibula fixation in the early treatment of osteonecrosis of the femoral head and its effects on local microcirculation, articular surface collapse, joint pain and function	No	Different outcome
1835	Li et al., 2018	Enhanced bone defect repairing effects in glucocorticoid-induced osteonecrosis of the femoral head using a porous nano-lithium-hydroxyapatite/gelatin microsphere/erythropoietin composite scaffold	No	Different outcome
1836	D’Ambrosi et al., 2018	Survival analysis after core decompression in association with platelet-rich plasma, mesenchymal stem cells, and synthetic bone graft in patients with osteonecrosis of the femoral head	No	Different outcome
1837	Xue et al., 2018	Salidroside inhibits steroid-induced avascular necrosis of the femoral head via the PI3K/Akt signaling pathway: In vitro and in vivo studies	No	Different outcome
1838	Liu et al., 2018	Radial Extracorporeal Shock Wave Therapy for Relief of Arthralgia in Rheumatoid Arthritis	No	Different outcome
1839	Moya et al., 2018	The role of extracorporeal shockwave treatment in musculoskeletal disorders	No	Different outcome
1840	Houdek et al., 2018	Stem Cells Combined with Platelet-rich Plasma Effectively Treat Corticosteroid-induced Osteonecrosis of the Hip: A Prospective Study	No	Different outcome
1841	Priglinger et al., 2018	Extracorporeal shock wave therapy in situ — novel approach to obtain an activated fat graft	No	Different outcome
1842	Mallet et al., 2018	Management of osteonecrosis of the femoral head in children with sickle cell disease: Results of conservative and operative treatments at skeletal maturity	No	Different outcome
1843	Grässel & Muschter, 2018	Do neuroendocrine peptides and their receptors qualify as novel therapeutic targets in osteoarthritis?	No	Different outcome
1844	Mehdi et al., 2018	Non-traumatic avascular necrosis of femoral head in malignant disease: Is it disease induced or treatment related?	No	Different outcome
1845	Huang et al., 2018	Naringin protects against steroid-induced avascular necrosis of the femoral head through upregulation of PPARγ and activation of the Notch signaling pathway	No	Different outcome
1846	Gangji et al., 2018	Non traumatic osteonecrosis of the femoral head is associated with low bone mass	No	Different outcome
1847	Li et al., 2018	Emerging roles of MicroRNAs in osteonecrosis of the femoral head	No	Different outcome
1848	Qin et al., 2018	A human chondrocyte-derived in vitro model of alcohol-induced and steroid-induced femoral head necrosis	No	Different outcome
1849	Kato et al., 2018	Elevated Expression of Dkk-1 by Glucocorticoid Treatment Impairs Bone Regenerative Capacity of Adipose Tissue-Derived Mesenchymal Stem Cells	No	Different outcome
1850	Putnam et al., 2018	Diagnostic Pathology: Pediatric Neoplasms	No	Different outcome
1851	Hernigou et al., 2018	Unusual indication of Cell therapy for hip osteonecrosis after pregnancy	No	Different outcome
1852	Navarra & Torralba, 2018	The musculoskeletal system and bone metabolism	No	Different outcome
1853	Nataraja & Morand, 2018	Systemic glucocorticoid therapy for SLE	No	Different outcome
1854	Sadat-Ali et al., 2018	Bone marrow-derived osteoblasts in the management of ovariectomy induced osteoporosis in rats	No	Different outcome
1855	Borges et al., 2018	Bone marrow-derived mesenchymal stromal cell: What next?	No	Different outcome
1856	Ansari et al., 2018	Osteogenic induction of Wharton’s jelly-derived mesenchymal stem cell for bone regeneration: A systematic review	No	Different outcome
1857	Mantravadi & DiMeglio, 2018	Skeletal complications of childhood cancer	No	Different outcome
1858	Abdel & Della Valle, 2018	Hip pathology: Degenerative	No	Different outcome
1859	Patel et al., 2018	Osteonecrosis of the hip and knee	No	Different outcome
1860	Zhun et al., 2018	Efficiency of cell therapy to GC-Induced ONFH: BMSCs with dkk-1 interference is not superior to unmodified BMSCs	No	Different outcome
1861	García-Caballero et al., 2018	Photoreceptor preservation induced by intravitreal controlled delivery of gdnf and gdnf/melatonin in rhodopsin knockout mice	No	Different outcome
1862	Xu et al., 2018	Polydopamine-induced hydroxyapatite coating facilitates hydroxyapatite/polyamide 66 implant osteogenesis: An in vitro and in vivo evaluation	No	Different outcome
1863	Chen et al., 2018	Autologous bone marrow mesenchymal stem cell transplantation for the treatment of early femoral head necrosis	No	Different outcome
1864	Zhou et al., 2018	Double transfection with lentivirus-mediated bone morphogenetic protein 2 and vascular endothelial growth factor 165 promotes osteogenesis of bone marrow mesenchymal stem cells	No	Different outcome
1865	Assi et al., 2018	Early results of total hip arthroplasty using dual-mobility cup in patients with osteonecrosis of the femoral head	No	Different outcome
1866	Jiang et al., 2018	Bone marrow stem cells-derived exosomes extracted from osteoporosis patients inhibit osteogenesis via microRNA-21/SMAD7	No	Different outcome
1867	Figueira et al., 2018	Stage III Kienböck's disease treated with hyperbaric oxygen: The role of an unusual approach to a rare condition	No	Different outcome
1868	Bosco et al., 2018	Hyperbaric oxygen therapy ameliorates osteonecrosis in patients by modulating inflammation and oxidative stress	No	Different outcome
1869	Andia & Maffulli, 2018	A contemporary view of platelet-rich plasma therapies: Moving toward refined clinical protocols and precise indications	No	Different outcome
1870	Algarni & Al Moallem, 2018	Clinical and Radiological Outcomes of Extracorporeal Shock Wave Therapy in Early-Stage Femoral Head Osteonecrosis	No	Different outcome
1871	Yang et al., 2018	Collagen type V a2 (COL5A2) is decreased in steroid-induced necrosis of the femoral head	No	Different outcome
1872	Artas et al., 2018	A comparison of different bone graft materials in peri-implant guided bone regeneration	No	Different outcome
1873	Sanghani-Kerai et al., 2018	Stem Cell Interventions for Bone Healing: Fractures and Osteoporosis	No	Different outcome
1874	Wei et al., 2018	Differentially Expressed MicroRNAs in Conservatively Treated Nontraumatic Osteonecrosis Compared with Healthy Controls	No	Different outcome
1875	Li et al., 2018	miR-10a-5p, miR-99a-5p and miR-21-5p are steroid-responsive circulating microRNAs	No	Different outcome
1876	Zhang et al., 2018	Effects of platelet-rich plasma on angiogenesis and osteogenesis-associated factors...	No	Different outcome
1877	Matveev & Bragina, 2018	Avascular necrosis of the femoral head (literature review)	No	Review article
1878	Zhou et al., 2018	Exosomes in nasopharyngeal carcinoma	No	Different topic
1879	Terpos et al., 2018	Bone Disease	No	Book chapter
1880	Caranci et al., 2018	MRI correlates of benign and malignant alterations of spinal bone marrow	No	Different topic
1881	Zhang et al., 2018	Umbilical cord mesenchymal stem cell treatment for Crohn's disease	No	Different disease
1882	Kim et al., 2018	Interferon β protects against avascular osteonecrosis via IL-6 inhibition	No	Different outcome
1883	Luo et al., 2018	Downregulated SOX9 mediated by miR-206 in Legg-Calvé-Perthes disease	No	Different disease
1884	Pu & Peng, 2018	11β-HSDs as targets in steroid-associated femoral head necrosis using antler extract	No	Different outcome
1885	Liao et al., 2018	BMSCs co-expressing VEGF and BMP-6 genes to combat AVN of the femoral head	No	Different outcome
1886	Yao et al., 2018	Cardioprotective effects of anisodamine in myocardial ischemia/reperfusion injury	No	Different organ system
1887	Zhang et al., 2018	MicroRNA-206 in steroid-induced AVN via osteoblast apoptosis	No	Different outcome
1888	So et al., 2018	Osseous defect reconstruction using 3D printed titanium truss implant	No	Different procedure
1889	Fan et al., 2018	Combined ESWT and BMSC transplantation in bone nonunion	No	Different condition
1890	Guo et al., 2018	Muscone in alcohol-induced ONFH	No	Different etiology
1891	Zha et al., 2018	miRNA-34a regulation of osteogenesis and angiogenesis in glucocorticoid-induced ONFH	No	Different outcome
1892	Ripoll et al., 2018	Osteonecrosis of the knee – iliac crest mesenchymal cell perfusion	No	Different site
1893	Le et al., 2017	Components of bone and regeneration	No	Review article
1894	Xu et al., 2017	Calcium phosphate cements for bone engineering	No	Different outcome
1895	Xu et al., 2017	Cartilage matrix degeneration in early-stage femoral head necrosis	No	Different outcome
1896	Larheim & Westesson, 2017	Maxillofacial Imaging: Second Edition	No	Book
1897	Einhorn et al., 2017	Core decompression and BMAC injection in early ONFH – 2-year follow-up	No	Different outcome
1898	Zhao et al., 2017	Steroid-associated ONFH with normal initial MRI	No	Different outcome
1899	Sakamoto et al., 2017	GWAS of idiopathic ONFH	No	Genetic study
1900	Shangguan et al., 2017	Naringin promotes angiogenesis in ovariectomized rats	No	Different population (animal)
1901	Xu et al., 2017	Administration of erythropoietin prevents bone loss in osteonecrosis of the femoral head in mice	No	Different outcome
1902	Salmon et al., 2017	WNT-activated bone grafts repair osteonecrotic lesions in aged animals	No	Different outcome
1903	Can et al., 2017	Umbilical cord mesenchymal stromal cell transplantations: A systemic analysis of clinical trials	No	Different outcome
1904	Li et al., 2017	Exosomes secreted from mutant-HIF-1α-modified bone-marrow-derived mesenchymal stem cells attenuate early steroid-induced AVN	No	Different outcome
1905	Pei et al., 2017	Excessive Activation of TLR4/NF-κB Interactively Suppresses Wnt/β-catenin and Induces SANFH in SD Rats	No	Different outcome
1906	Statz et al., 2017	Outcomes of shoulder arthroplasty in haematopoietic stem cell transplant patients	No	Different outcome
1907	Liu et al., 2017	EIF2α signaling regulates ischemic osteonecrosis through endoplasmic reticulum stress	No	Different outcome
1908	Zhang & Barralet, 2017	Mimicking oxygen delivery and waste removal functions of blood	No	Different outcome
1909	Lopez-Mendez et al., 2017	Improved control over MSCs behavior within 3D matrices by using different cell loads	No	Different outcome
1910	Ueda et al., 2017	Prevention of glucocorticoid-associated osteonecrosis by IV MSCs in a rabbit model	No	Different outcome
1911	Sha et al., 2017	MGF E peptide pretreatment improves BMSCs via MEK-ERK1/2 and PI3K-Akt pathway under hypoxia	No	Different outcome
1912	Liu et al., 2017	Corticosteroid-induced osteonecrosis: Detection, diagnosis, and treatment in earlier stages	No	Different outcome
1913	Camporesi et al., 2017	Review on hyperbaric oxygen treatment in femoral head necrosis	No	Different outcome
1914	Li et al., 2017	Percutaneous drilling with compacted autograft for early femoral head necrosis	No	Different outcome
1915	Ismail et al., 2017	Engineered osteogenic grafts from adipose-derived cells to treat AVN in rats	No	Different outcome
1916	Kang et al., 2017	Repair of Large Segmental Bone Defect using Vascularized Small Corticocancellous Bone in Rabbit Femur	No	Different outcome
1917	Yoon et al., 2017	Alcohol intake and risk of osteonecrosis of the femoral head in Japanese populations	No	Different outcome
1918	Terpos & Kanellias, 2017	Practical considerations for bone health in multiple myeloma	No	Different outcome
1919	Liao et al., 2017	Cortisol inhibits mTOR signaling in AVN of the femoral head	No	Different outcome
1920	Greenspan & Gershwin, 2017	Imaging in rheumatology: A clinical approach	No	Different outcome
1921	Yue et al., 2017	Attenuated serum adiponectin levels associated with disease severity in non-traumatic ONFH	No	Different outcome
1922	Song et al., 2017	Sildenafil improves blood perfusion in steroid-induced AVN via protein kinase G mechanism	No	Different outcome
1923	Chughtai et al., 2017	An evidence-based guide to treatment of ONFH	No	Different outcome
1924	Chen et al., 2017	Predicting the collapse of the femoral head due to osteonecrosis	No	Different outcome
1925	Voss et al., 2017	Treatment of stage II medication-related ONJ with necrosectomy and autologous MSCs	No	Different outcome
1926	Zhu et al., 2017	Increased frequency of peripheral blood IL-21+ follicular helper T cells and increased serum IL-21 levels in patients with non-traumatic osteonecrosis of the femoral head	No	Different outcome
1927	Li et al., 2017	SERPINE1 polymorphisms and the susceptibility of avascular necrosis of femur head	No	Different outcome
1928	Elgazzar, 2017	Orthopedic nuclear medicine: Second edition	No	Different outcome
1929	Zhang et al., 2017	Research on Nano-Hydroxyapatite/Chitosan Composite Biomaterials: a Review	No	Different outcome
1930	Cui et al., 2017	Detection of AD-BMP-2-IRES-HIF-1α MU on local promoting angiogenic and osteogenic capacity of necrosis area	No	Different outcome
1931	Wenzhi et al., 2017	Growth inhibition effect and validation of stable expressed reference genes for NIR photothermal therapy on human tongue carcinoma	No	Different outcome
1932	Vasyliev et al., 2017	Tissue-Engineered bone for treatment of combat related limb injuries	No	Different outcome
1933	Zhou et al., 2017	Overexpression of SIRT1 prevents hypoxia-induced apoptosis in osteoblast cells	No	Different outcome
1934	Plakseychuk, 2017	CORR Insights®: Free Vascularized Fibular Grafting Improves Vascularity Compared With Core Decompression	No	Different outcome
1935	Cao et al., 2017	Free Vascularized Fibular Grafting Improves Vascularity Compared With Core Decompression	No	Different outcome
1936	Zhang et al., 2017	Effect of blood biochemical factors on nontraumatic necrosis of the femoral head: Logistic regression analysis	No	Different outcome
1937	Fei et al., 2017	The effects of P-gp and CYP450 modulated by rifampicin on steroid-induced osteonecrosis of the femoral head	No	Different outcome
1938	El-Jawhari et al., 2017	The CD45lowCD271high Cell Prevalence in Bone Marrow Samples May Provide a Useful Measurement for Regenerative Therapy	No	Different outcome
1939	Xie et al., 2017	Histopathological and imageological studies on clinical outcomes of mineralized collagen reconstruction rod	No	Different outcome
1940	Elbuluk et al., 2017	A comprehensive review of stem-cell therapy	No	Different outcome
1941	Jiang et al., 2017	Research in the precaution of recombinant human erythropoietin to steroid-induced osteonecrosis of the rat femoral head	No	Different outcome
1942	Zheng et al., 2017	Role of autophagy in TNF-α-induced apoptosis of osteoblast cells	No	Different outcome
1943	Möller-Siegert et al., 2017	Physicochemical regulation of TGF and VEGF delivery from mesoporous calcium phosphate bone substitutes	No	Different outcome
1944	Feng et al., 2017	Fludarabine inhibits STAT1-mediated caspase-3 expression in dexamethasone-induced osteoblast apoptosis	No	Different outcome
1945	Zhao et al., 2017	ST1926 Attenuates Steroid-Induced Osteoporosis in Rats by Inhibiting Inflammation Response	No	Different outcome
1946	Song et al., 2017	Association of gene variants of PPARγ, RUNX2, Osterix, COL2A1, IGFBP3 with osteonecrosis of femoral head	No	Different outcome
1947	Piuzzi et al., 2017	Analysis of Cell Therapies Used in Clinical Trials for Osteonecrosis of the Femoral Head: A Systematic Review	No	Different outcome
1948	Filipowska et al., 2017	The role of vasculature in bone development, regeneration and systemic functioning	No	Different outcome
1949	Yin et al., 2017	Alendronate prevents glucocorticoid-induced osteonecrosis of the femoral head in rats	No	Different outcome
1950	Tomaru et al., 2017	Hip preserving surgery with autologous bone marrow aspirate transplantation for asymptomatic osteonecrosis	No	Different outcome
1951	Shi et al., 2017	Heterotopic ossification related to the use of recombinant human BMP-2 in osteonecrosis of femoral head	No	Different outcome
1952	Li et al., 2017	Overactivated autophagy contributes to steroid-induced avascular necrosis of the femoral head	No	Different outcome
1953	Abed et al., 2017	Beneficial effect of resveratrol on phenotypic features and activity of osteoarthritic osteoblasts	No	Different outcome
1954	Jian et al., 2017	Effects of rhBMP-2 gene transfection to periodontal ligament cells on osteogenesis	No	Different outcome
1955	Song et al., 2017	Association of genes variants in RANKL/RANK/OPG signaling pathway with development of ONFH	No	Different outcome
1956	Berebichez-Fridman et al., 2017	The Holy Grail of Orthopedic Surgery: Mesenchymal Stem Cells – Their Current Uses and Potential Applications	No	Different outcome
1957	Kuhlen et al., 2017	Osteonecrosis in children and adolescents with acute lymphoblastic leukemia	No	Different outcome
1958	Lu et al., 2017	Mesenchymal stem cells for treating autoimmune dacryoadenitis	No	Different outcome
1959	Barba et al., 2017	Adipose-derived stem cell therapies for bone regeneration	No	Different outcome
1960	Peng et al., 2017	MicroRNA-34a alleviates steroid-induced avascular necrosis via OPG/RANK/RANKL signaling	No	Different outcome
1961	Yan et al., 2017	Differential proteomic screening and identification for non-traumatic necrotic femoral osseous tissue	No	Different outcome
1962	Gurzu et al., 2017	Different synovial vasculogenic profiles of primary, rapidly destructive and ON-induced hip OA	No	Different outcome
1963	Doral et al., 2017	Avascular necrosis of the hip (Book Chapter)	No	Different outcome
1964	da Silva Morais et al., 2017	Cell culture methods (Book Chapter)	No	Different outcome
1965	Oleson, 2017	Osteoporosis rehabilitation: A practical approach	No	Different outcome
1966	d'Agostino et al., 2017	Shock wave therapy for tendinopathies	No	Different outcome
1967	Liska & Dyce, 2017	Total Hip Replacement	No	Different outcome
1968	Zhou et al., 2017	PTH[1-34] improves effects of core decompression in early-stage steroid-associated ON model	No	Different outcome
1969	Chakravarthy et al., 2017	Stem cell therapy for chronic pain management: Review of uses and advances	No	Different outcome
1970	Mollazadeh et al., 2017	Sophora pachycarpa Root Extract enhances osteogenic differentiation in stem cells	No	Different outcome
1971	Piuzzi et al., 2017	Evidence for the use of cell-based therapy for treatment of ONFH: Systematic review	No	Different outcome
1972	Utriainen et al., 2017	Skeletal outcome in long-term survivors of childhood high-risk neuroblastoma	No	Different outcome
1973	Li et al., 2017	Clinical effect of hyperbaric oxygen therapy in treatment of femoral head necrosis: Meta-analysis	No	Different outcome
1974	Albano et al., 2017	Osteonecrosis detected by whole body MRI in Hodgkin Lymphoma patients treated by BEACOPP	No	Different outcome
1975	Lavernia et al., 2017	Complications of uncemented total hip arthroplasty	No	Different outcome
1976	Li et al. - 2017	Clinical effect of hyperbaric oxygen therapy in the treatment of femoral head necrosis	No	Different outcome
1977	Albano et al. - 2017	Osteonecrosis detected by whole body magnetic resonance in patients with Hodgkin Lymphoma	No	Different outcome
1978	Lavernia et al. - 2017	Complications of uncemented total hip arthroplasty	No	Different outcome
1979	Pannell & Lieberman - 2017	Osteonecrosis of the femoral head	No	Different outcome
1980	Hernigou et al. - 2017	Bilateral osteonecrosis associated with corticosteroid treatment	No	Different outcome
1981	Hernigou et al. - 2017	Simultaneous cell therapy preserving surgery and contralateral arthroplasty	No	Different outcome
1982	Keizer & Nelissen - 2017	Femoral head decompression using the X-REAM® and tibial cancellous bone	No	Different outcome
1983	Rey-Rico & Cucchiarini - 2017	Smart and controllable rAAV gene delivery carriers	No	Different outcome
1984	Chahla et al. - 2017	Bone Marrow Aspirate Concentrate Harvesting and Processing Technique	No	Different outcome
1985	Jia et al. - 2017	Inhibitory effects of Vitamin E on osteocyte apoptosis in steroid-induced femoral head necrosis	No	Different outcome
1986	Zhu et al. - 2017	3D-printed porous titanium changed femoral head repair growth patterns	No	Different outcome
1987	Wang et al. - 2017	Cyclic compressive stress-induced scinderin in developmental dysplasia of the hip	No	Different outcome
1988	Ondrésik et al. - 2017	Management of knee osteoarthritis	No	Different outcome
1989	Jarman et al. - 2017	Case report: Primary osteonecrosis associated with thrombophilia-hypofibrinolysis	No	Different outcome
[truncated: 2,832 more rows]
