# Supplementary material for: Assessing the latest advances in bone marrow stem cell therapy for Avascular Necrosis hip: A comprehensive systematic review, meta-analysis, and meta-regression of randomized controlled trial studies
Source: PLoS One. 2025 Jun 24;20(6):e0297319. doi: 10.1371/journal.pone.0297319 (PMC12186972; doi:10.1371/journal.pone.0297319)
Supplement: S2 — (XLSX) [file pone.0297319.s002.xlsx]

## Sheet: Sheet3
No.	Data Extractor	Date of Extraction	Eligibility	Title	Author; Year	Country / Place	Study Design	Study Period	Population					Diagnostic Criteria	Intervention and Comparison			Outcomes
									Sample size (n)	Number of hips	Male (%)	Mean Age (years) (Mean ± S.D)	Disease Stage (Intervention)		Intervention	No of MSC Delivered	Control	Harris Hip Score (12 months)						Harris Hip Score (12 months)						Volume of repair						Collapse of femoral head				Conversion of THA				Visual Analog Scale
																		Intervention			Control			Intervention			Control			Intervention			Control			Intervention		Control		Intervention		Control		Intervention			Control
																		Mean	SD	N	Mean	SD	N	Mean	SD	N	Mean	SD	N	Mean	SD	N	Mean	SD	N	events	total	events	total	events	total	events	total	Mean	SD	N	Mean	SD	N
1	KCT	2023-11-23	Eligible	Treatment of early stage osteonecrosis of the femoral head with autologous implantation of bone marrow-derived and cultured mesenchymal stem cells	Dewei, et al; 2012	China	Randomized Clinical Trial	May 2004 - July 2006	100	104	0.52	Intervention: 33.8 (7.70); Control: 32.7 (10.5)	IC (3); IIA (15); IIB (24); IIC (11);	ARCO	Bone Marrow Mononuclear Stem Celsl (BMMSC) treatment	2 x 10^6	Core decompression (CD) Treatment	NR	NR	NR	NR	NR	NR	NR	NR	NR	NR	NR	NR	NR	NR	NR	NR	NR	NR	2	53	10	44	0	53	5	44	NR	NR	NR	NR	NR	NR
2	NYSS	2023-11-23	Eligible	Clinical efficiency of bone marrow mesenchymal stem cell implantation for osteonecrosis of the femoral head: a matched pair control study with simple core decompression	Kang, et al; 2018	South Korea	Randomized Clinical Trial	February 2004 - October 2014	100	106	0.74	Intervention: 46.0 ± 9.3; Control: 47.3 ± 9.7	I (1); II (29); III (19); IV (4)	ARCO	BMMSC Treatment	Not Stated	CD Treatment	NR	NR	NR	NR	NR	NR	NR	NR	NR	NR	NR	NR	NR	NR	NR	NR	NR	NR	NR	NR	NR	NR	10	53	21	53	4.8	1.3	53	4.2	1.1	53
3	SA	2023-11-23	Eligible	Cell therapy versus simultaneous contralateral decompression in symptomatic corticosteroid osteonecrosis: a thirty year follow-up prospective randomized study of one hundred and twenty five adult patients	Hernigou, et al; 2018	France	Randomized Clinical Trial	1988 - 1998	125	250	0.62	Intervention and Intervention: 36	I (138); II (112);	ARCO	BMMSC Treatment	25.8 ± 8 x 10^6	CD Treatment	94		125	83		125	NR	NR	NR	NR	NR	NR	16.4	NR	90	7.1	NR	20	35	125	90	125	30	125	95	125	12	3.5	125	27	4.4	125
4	IMDRP	2023-11-23	Eligible	Autologous Bone Marrow Mesenchymal Stem Cells Associated with Tantalum Rod Implantation and Vascularized Iliac Grafting for the Treatment of End-Stage Osteonecrosis of the Femoral Head	Dewei, et al; 2014	China	Randomized Clinical Trial	October 2007 - October 2008	24	31	0.54	Intervention and Intervention: 33.21 ± 6.09	IIIC (19); IV(12)	ARCO	Post-Surgery BMMSC Treatment	1 x 10^6	Pre-Surgery	79.11	11.64	17	74.25	18.86	9	NR	NR	NR	NR	NR	NR	NR	NR	NR	NR	NR	NR	NR	NR	NR	NR	NR	NR	NR	NR	NR	NR	NR	NR	NR	NR
5	PL	2023-11-23	Eligible	Efficacy of autologous bone marrow buffy coat grafting combined with core decompression in patients with avascular necrosis of femoral head: a prospective, double-blinded, randomized, controlled study	Ma et al., 2014	Australia	Prospective, double-blinded, randomized controlled trial	June 2009 - October 2010	21	49	0.71	Intervention: 35.60 ± 8.05 Control: 34.78 ± 11.48	I(3); II(17); III(5)	Ficat	BBC Implantation	3 x 10^9	CD Treatment + Autologous Bone Graft	NR	NR	NR	NR	NR	NR	NR	NR	NR	NR	NR	NR	NR	NR	NR	NR	NR	NR	NR	NR	NR	NR	2	20	4	24	16.92	3.66	20	26.46	2.6	24
6	DRPR	2023-11-23	Eligible	Combining Concentrated Autologous Bone Marrow Stem Cells Injection With Core Decompression Improves Outcome for Patients with Early-Stage Osteonecrosis of the Femoral Head: A Comparative Study	Tabatabaee, et al; 2015	Iran	prospective, randomized study	Not stated	18	28	0.68	Intervention 31 ± 11.4 Control 26.8 ± 5.8	I (3), II (9), III (2)	ARCO	BMMSC treatment	2 million cells / ml	CD treatment	NR	NR	NR	NR	NR	NR	NR	NR	NR	NR	NR	NR	NR	NR	NR	NR	NR	NR	NR	NR	NR	NR	3	14	4	14	16	3.7	14	32.1	4.1	14
7	RN	2023-11-23	Eligible	Early Results of Core Decompression and Autologous Bone Marrow Mononuclear Cells Instillation in Femoral Head Osteonecrosis A Randomized Control Study	Sen, et al; 2012	India	Randomized Clinical Trial	Not stated	40	51	0.675	Not Stated	I+II (51)	ARCO	BMMSC Treatment	5 x 10^8	CD Treatment	82.42	9.634	26	77.39	16.961	25	NR	NR	NR	NR	NR	NR	NR	NR	NR	NR	NR	NR	NR	NR	NR	NR	NR	NR	NR	NR	NR	NR	NR	NR	NR	NR
8	ISHD	2023-11-23	Eligible	Autologous mesenchymal stem cell implantation in the management of osteonecrosis of the femoral head	Yan, et al; 2015	China	Retrospective, Clinical Trial	June 2005 - July 2008	86	86	0.5	Intervention: 37.24 ± 10.54 Control: 39.62 ± 11.83	I (5); II (81)	ARCO	BMMSC Treatment	3.76 ± 0.65 x 10^7	CD Treatment	90.46	10.13	44	84.56	15.26	42	NR	NR	NR	NR	NR	NR	NR	NR	NR	NR	NR	NR	NR	NR	NR	NR	NR	NR	NR	NR	8.2	1.64	44	11.24	2.63	42
9	KCT	2023-11-23	Eligible	Mid-term comparative outcomes of autologous bone-marrow concentration to treat osteonecrosis of the femoral head in standard practice	Cruz-Pardos, et al; 2016	Spain	Retrospective, Randomize Study	1999 - 2012	45	60	0.683333	Intervention: 42.56 Contol: 36.74	I (13); II (44)	Ficat	BMMSC Treatment	Not Stated	CD Treatment	NR	NR	NR	NR	NR	NR	NR	NR	NR	NR	NR	NR	NR	NR	NR	NR	NR	NR	NR	NR	NR	NR	15	41	8	19	NR	NR	NR	NR	NR	NR
10	KCT	2023-11-23	Eligible	Core decompression and implantation of bone marrow mononuclear cells with porous hydroxylapatite composite filler for the treatment of osteonecrosis of the femoral head	Liu et al; 2013	China	Retrospective, Clinical Trial	2006 - 2010	34	34	0.794118	Intervention: 38.0 ± 4.9 Control: 38.1 ± 6.1	IIB (25); IIC (30)	ARCO	BMMSC + Hydroxyapatite Treatment	31.4 ± 4.8 x 10^6	CD Treatment	NR	NR	NR	NR	NR	NR	NR	NR	NR	NR	NR	NR	NR	NR	NR	NR	NR	NR	NR	NR	NR	NR	4	28	5	27	NR	NR	NR	NR	NR	NR

## Sheet: Sheet1
No.	Author;Year	Title	Country / Place	Study Design	Population		Intervention & Comparison		Outcomes
					Sample size (n)	Mean Age (years) (Mean ± S.D)	Intervention	Comparison
1	Shin Yazawa, et al; 2016.	Fucosylated Glycans in alpha-1 Acid Glycoprotein for Monitoring Treatment Outcomes and Prognosis of Cancer Patients	Japan	Cohort	30 cancer patients (9 patient gastric, 8 colon, 5 lung, 4 esophagus, 2 liver, 1 rectum, 1 pancreas ), and 21 healthy patients	N/A	AGP levels in serum sample were measured by ELISA, then AGP purified from 0.5ml serum, then used for preparation of labeled N-glycans followed by spectrofotometric analysis.	Cancer Patients VS Healthy patients	FUCAGP in cancer patients (Mean ± S.D) = 32.25 ± 6.89; FUCAGP in healthy patients (Mean ± S.D) = 20.70 ± 6.61; P<0.05	Serum AGP concentration in cancer patients (Mean ± S.D) = 2507.33 ± 1093.14; Serum AGP concentration in healthy patients (Mean ± S.D) = 1119.75 ± 456.65.14; P<0.05	In post-operative period the FUCAGP and AGP levels showed no significant difference in association with their prognostic status, even though elevated levels were found in cancer patients compared with healthy patiens.	Notes: quantitative changes in AGP is associated with inflammation, pregnancy, estrogen treatment, cancer, liver disease and autoimmune diseases (RA).
2	Jiangning Gu, et al; 2022.	ORM 1 as a biomarker of increased vascular invasion and decreased sorafenib sensitivity in hepatocellular carcinoma	China	Cohort	15 pairs of HCC samples with adjacent non-tumor tissues and 5 HCC samples with microvascular invasion were collected from patients who underwent surgical resection.	N/A	cells were cultured and total RNA was isolated and the quality and concentration were evaluated with spectrophotometer. Cell proliferation was evaluated with cell counting kit, and immunohistochemistry was used to evaluate ORM1 expression in HCC and adjacent non-tumor samples.	GSE45114 & GSE45267 dataset (cancer & tumor) VS noncancer and nontumor dataset	919 Differentially expressed genes (DEGs) were identified with 354 were upregulated and remaining downregulated, functional analysis using gene ontology and gene set enrichment analysis analyses showed DEGs were associated with immune response, cell adhesion, and cell metabolism associated with carcinogenesis.	Expression of ORM1 was significantly dowregulated in HCC in both dataset compared to non-tumor. IHC was later used with result indicating ORM1 was downregulated in HCC compared to noncancer, although ORM1 had higher level in stroma of HCC tissues.	ORM1 was significantly upregulated in the microvascular invasion samples (P=0.042)	ORM1 expression levels did not correlate with overall survival, or distant, or lymphatic metastasis, but strongly correlated with the tumor stage and grade of HCC.	Correlation between ORM1 expression and sorafenib resistance in HCC: GSE93595 showed lower in resistant but there was no significant difference (p=0.333), GSE 75620 showed ORM1 was higher in sorafenib-treated cell but there was no significant difference (p=0.421) between short-term treated and long-term resistant cells.	With CCK-8 assay revealed that ORM1 could promote tumor growth, and its knock-down could suppress cancer cell growth.
3	Haruka, et al; 2020.	Orosomucoid 1 is involved in the development of chronic allograft rejection after kidney transplantation	Japan	Cohort	17 CAAMR, 30 IFTA, 25 CNI-T, 17 Normal	46.0 (CAAMR), 44.5 (IFTA), 43 (CNI=T), 38 (Normal)	Serum and urine sample collected from kidney transplant patients. then centrifuged and the supernatant of the urine and blood were analyzed.	chronic active antibody-mediated rejection (CAAMR) VS interstitial fibrosis and tubular atrophy (IFTA) VS calcineurin inhibitor toxicity (CNI-T) VS Normal (N)	Serum Creatinine mg/dl (CAAMR, IFTA, CNI-T, Normal) = 1.47, 1.14, 1.15, 1.05. P<0.05 for CNI and N VS CAAMR	CRP mg/dl (CAAMR, IFTA, CNI-T, Normal) = 0.02, 0.03, 0.03,0.03 with not significant P-Value	Urinary TP/Creatinine g/g Cre (CAAMR, IFTA, CNI-T, Normal) = 0.53, 0.05, 0.03, 0.02. with P<0.05 for CNI-T, IFTA, N VS CAAMR.
4	Jiaoxia, et al; 2022.	Salivary orosomucoid 1 as a biomarker of hepatitis B associated hepatocellular carcinoma	China	Cohort	Discovery Cohort: 10 HCC, 10 LC, 10 CHB, 10 NC, Validation Cohort: 80 HCC, 40 LC, 40 CHB, 40 NC	HCC: 52.47 ± 8.65, LC: 51.93 ± 12.18, CHB: 47.88 ± 9.36, NC: 48.2 ± 10.76	Saliva were collected and mixed in each groups then underwent through protein extraction and labeled with iTRAQ marker reagent. Samples later wnet to peptide fractionation, high performance liquid chromatography, mass specgrometry detection, target protein determination, and analyzed with western blot, immunohistochemistry, ELISA, and statistical analyses.	HCC patients VS liver cirrhosis (LC) patients VS Chronic hepatitis B(CHB) patients, VS healthy subjects(NC).	Serum ALT IU/ml (HCC, LC, CHB, NC) = 54,5 ± 13.533, 35 ± 11,1212, 428.5 ± 10.2466, 25 ± 11.41. Not Significant for HCC VS LC, P<0.05 for HCC VS CHB, HCC VS NC.	Serum ALT IU/ml (HCC, LC, CHB, NC) = 81.95 ± 20.558, 49 ± 15,1011, 190 ± 17.2134, 25.5 ± 13.38. Not Significant for HCC VS LC, P<0.05 for HCC VS CHB, HCC VS NC.	Serum AFP ug/L (HCC, LC, CHB, NC) = 301.7 ± 1.51,8890, 11.78 ± 1.63,358.4, 13.52 ± 1.55,600.6, NA. P<0.05 for HCC VS LC, HCC VS CHB	HBV-DNA log IU/ml (HCC, LC, CHB, NC) = 3.11 ± 1.7,7.43, 1.7 ± 1.7,7.21, 5.24 ± 1.7,9.52, NA. P<0.05 for HCC VS LC, HCC VS CHB	HBeAg (Positive/negative) (n) (HCC, LC, CHB, NC) = 23/57, 9/31, 21/19, 0/40. Not Significant for HCC VS LC, P<0.05 for HCC VS CHB, HCC VS NC.	Early HCC (n)/advanced HCC (n) (HCC) = 40/40	the AUC of salivary ORM1 was 0.8499(95% CI: 0.7724–0.9075), with a sensitivity of 77.5%, a specifcity of 81.67%, when the cutof point was set to 1277 ng/ml; the AUC of salivary AFP+ORM1 combination was 0.9207 (95% CI: 0.8825 to 0.9590), with a sensitivity of 95%, a specifcity of 74.17%,. Salivary ORMI may be a potential biomarker for diagnosis or screening of HCC, and performed much better when c…
5	Fei, et al; 2016.	The increased excretion of urinary orosomucoid 1 as a useful biomarker for bladder cancer	China	Cohort	112 patients with bladder cancer and 21 cases with benign bladder damage	2- Dimensional Electrophoresis: Healthy controls (67.64±8.34), Bladder cancer (69.23±14.11); Western blotting: Healthy controls (63.12±7.54), Bladder cancer (67.89±17.21); ELISA : Healthy controls (65.33±10.57), Benign Damage (61.27±9.77), Bladder Cancer (64.85±18.85).	Urine samples were collected and underwent through 2-DE analysis, Spectrometric analysis, and western blot analysis.	Bladder Cancer VS Healthy Control (2-De and Western Blot), Bladder Cancer VS Benign Damage VS Healthy Control (ELISA)	Western blot analysis result: urinary ORM1 was significantly (P<0.05) upregulated in bladder cancer cases than that of the control group.	ELISA result: the urinary ORM1 was markedly elevated in bladder cancer patients than in controls and benign cases (7172.23±3049.67 versus 2243.16±969.01, 2493.48±830.37 ng/ml, P<0.0001). After division of the patients into groups by tumour classification, the urinary ORM1 concentrations were 5313.35±1341.39, 5892.76±1943.94 and 10376.49±2677.76 ng/mg for bladder cancer with low grade non-invasive…	ELISA result (cont.): Spearman rank correlation = 0.712 (the levels of urinary ORM1 had a strong positive correlation with the pathologic stage of bladder cancer) (P<0.0001).There was no significant association between the urinary ORM1 expression and other clinical features of bladder cancer,except ORM1 content was associated with the urinary inflammation (OR: 1.841, 95% CI: 1.123-2.565, P=0.024)…	ROC curve analysis showed cut-off value of 3912.97 ng/mg corresponding to 91.96% sensitivity and 94.34% specificity with AUC 0.965 (95%CI: 0.923-0.987) for utility of urinary ORM1 in early diagnosis and surveillance of bladder cancer. Also, a cut-off value with 7351.28 ng/mg corresponding to 91.89% sensitivity and 90.67% specificity. The AUC was 0.921 (95% CI 0.853-0.963) for utilization of ORM1 …

## Sheet: Stem Cell Osteonecrosis Hip
No.	Author;Year	Title	Country / Place	Study Design	Population		Intervention & Comparison		Outcomes
					Sample size (n)	Mean Age (years) (Mean ± S.D)	Intervention	Comparison
1	Shin Yazawa, et al; 2016.	Fucosylated Glycans in alpha-1 Acid Glycoprotein for Monitoring Treatment Outcomes and Prognosis of Cancer Patients	Japan	Cohort	30 cancer patients (9 patient gastric, 8 colon, 5 lung, 4 esophagus, 2 liver, 1 rectum, 1 pancreas ), and 21 healthy patients	N/A	AGP levels in serum sample were measured by ELISA, then AGP purified from 0.5ml serum, then used for preparation of labeled N-glycans followed by spectrofotometric analysis.	Cancer Patients VS Healthy patients	FUCAGP in cancer patients (Mean ± S.D) = 32.25 ± 6.89; FUCAGP in healthy patients (Mean ± S.D) = 20.70 ± 6.61; P<0.05	Serum AGP concentration in cancer patients (Mean ± S.D) = 2507.33 ± 1093.14; Serum AGP concentration in healthy patients (Mean ± S.D) = 1119.75 ± 456.65.14; P<0.05	In post-operative period the FUCAGP and AGP levels showed no significant difference in association with their prognostic status, even though elevated levels were found in cancer patients compared with healthy patiens.	Notes: quantitative changes in AGP is associated with inflammation, pregnancy, estrogen treatment, cancer, liver disease and autoimmune diseases (RA).
2	Jiangning Gu, et al; 2022.	ORM 1 as a biomarker of increased vascular invasion and decreased sorafenib sensitivity in hepatocellular carcinoma	China	Cohort	15 pairs of HCC samples with adjacent non-tumor tissues and 5 HCC samples with microvascular invasion were collected from patients who underwent surgical resection.	N/A	cells were cultured and total RNA was isolated and the quality and concentration were evaluated with spectrophotometer. Cell proliferation was evaluated with cell counting kit, and immunohistochemistry was used to evaluate ORM1 expression in HCC and adjacent non-tumor samples.	GSE45114 & GSE45267 dataset (cancer & tumor) VS noncancer and nontumor dataset	919 Differentially expressed genes (DEGs) were identified with 354 were upregulated and remaining downregulated, functional analysis using gene ontology and gene set enrichment analysis analyses showed DEGs were associated with immune response, cell adhesion, and cell metabolism associated with carcinogenesis.	Expression of ORM1 was significantly dowregulated in HCC in both dataset compared to non-tumor. IHC was later used with result indicating ORM1 was downregulated in HCC compared to noncancer, although ORM1 had higher level in stroma of HCC tissues.	ORM1 was significantly upregulated in the microvascular invasion samples (P=0.042)	ORM1 expression levels did not correlate with overall survival, or distant, or lymphatic metastasis, but strongly correlated with the tumor stage and grade of HCC.	Correlation between ORM1 expression and sorafenib resistance in HCC: GSE93595 showed lower in resistant but there was no significant difference (p=0.333), GSE 75620 showed ORM1 was higher in sorafenib-treated cell but there was no significant difference (p=0.421) between short-term treated and long-term resistant cells.	With CCK-8 assay revealed that ORM1 could promote tumor growth, and its knock-down could suppress cancer cell growth.
3	Haruka, et al; 2020.	Orosomucoid 1 is involved in the development of chronic allograft rejection after kidney transplantation	Japan	Cohort	17 CAAMR, 30 IFTA, 25 CNI-T, 17 Normal	46.0 (CAAMR), 44.5 (IFTA), 43 (CNI=T), 38 (Normal)	Serum and urine sample collected from kidney transplant patients. then centrifuged and the supernatant of the urine and blood were analyzed.	chronic active antibody-mediated rejection (CAAMR) VS interstitial fibrosis and tubular atrophy (IFTA) VS calcineurin inhibitor toxicity (CNI-T) VS Normal (N)	Serum Creatinine mg/dl (CAAMR, IFTA, CNI-T, Normal) = 1.47, 1.14, 1.15, 1.05. P<0.05 for CNI and N VS CAAMR	CRP mg/dl (CAAMR, IFTA, CNI-T, Normal) = 0.02, 0.03, 0.03,0.03 with not significant P-Value	Urinary TP/Creatinine g/g Cre (CAAMR, IFTA, CNI-T, Normal) = 0.53, 0.05, 0.03, 0.02. with P<0.05 for CNI-T, IFTA, N VS CAAMR.
4	Jiaoxia, et al; 2022.	Salivary orosomucoid 1 as a biomarker of hepatitis B associated hepatocellular carcinoma	China	Cohort	Discovery Cohort: 10 HCC, 10 LC, 10 CHB, 10 NC, Validation Cohort: 80 HCC, 40 LC, 40 CHB, 40 NC	HCC: 52.47 ± 8.65, LC: 51.93 ± 12.18, CHB: 47.88 ± 9.36, NC: 48.2 ± 10.76	Saliva were collected and mixed in each groups then underwent through protein extraction and labeled with iTRAQ marker reagent. Samples later wnet to peptide fractionation, high performance liquid chromatography, mass specgrometry detection, target protein determination, and analyzed with western blot, immunohistochemistry, ELISA, and statistical analyses.	HCC patients VS liver cirrhosis (LC) patients VS Chronic hepatitis B(CHB) patients, VS healthy subjects(NC).	Serum ALT IU/ml (HCC, LC, CHB, NC) = 54,5 ± 13.533, 35 ± 11,1212, 428.5 ± 10.2466, 25 ± 11.41. Not Significant for HCC VS LC, P<0.05 for HCC VS CHB, HCC VS NC.	Serum ALT IU/ml (HCC, LC, CHB, NC) = 81.95 ± 20.558, 49 ± 15,1011, 190 ± 17.2134, 25.5 ± 13.38. Not Significant for HCC VS LC, P<0.05 for HCC VS CHB, HCC VS NC.	Serum AFP ug/L (HCC, LC, CHB, NC) = 301.7 ± 1.51,8890, 11.78 ± 1.63,358.4, 13.52 ± 1.55,600.6, NA. P<0.05 for HCC VS LC, HCC VS CHB	HBV-DNA log IU/ml (HCC, LC, CHB, NC) = 3.11 ± 1.7,7.43, 1.7 ± 1.7,7.21, 5.24 ± 1.7,9.52, NA. P<0.05 for HCC VS LC, HCC VS CHB	HBeAg (Positive/negative) (n) (HCC, LC, CHB, NC) = 23/57, 9/31, 21/19, 0/40. Not Significant for HCC VS LC, P<0.05 for HCC VS CHB, HCC VS NC.	Early HCC (n)/advanced HCC (n) (HCC) = 40/40	the AUC of salivary ORM1 was 0.8499(95% CI: 0.7724–0.9075), with a sensitivity of 77.5%, a specifcity of 81.67%, when the cutof point was set to 1277 ng/ml; the AUC of salivary AFP+ORM1 combination was 0.9207 (95% CI: 0.8825 to 0.9590), with a sensitivity of 95%, a specifcity of 74.17%,. Salivary ORMI may be a potential biomarker for diagnosis or screening of HCC, and performed much better when c…
5	Fei, et al; 2016.	The increased excretion of urinary orosomucoid 1 as a useful biomarker for bladder cancer	China	Cohort	112 patients with bladder cancer and 21 cases with benign bladder damage	2- Dimensional Electrophoresis: Healthy controls (67.64±8.34), Bladder cancer (69.23±14.11); Western blotting: Healthy controls (63.12±7.54), Bladder cancer (67.89±17.21); ELISA : Healthy controls (65.33±10.57), Benign Damage (61.27±9.77), Bladder Cancer (64.85±18.85).	Urine samples were collected and underwent through 2-DE analysis, Spectrometric analysis, and western blot analysis.	Bladder Cancer VS Healthy Control (2-De and Western Blot), Bladder Cancer VS Benign Damage VS Healthy Control (ELISA)	Western blot analysis result: urinary ORM1 was significantly (P<0.05) upregulated in bladder cancer cases than that of the control group.	ELISA result: the urinary ORM1 was markedly elevated in bladder cancer patients than in controls and benign cases (7172.23±3049.67 versus 2243.16±969.01, 2493.48±830.37 ng/ml, P<0.0001). After division of the patients into groups by tumour classification, the urinary ORM1 concentrations were 5313.35±1341.39, 5892.76±1943.94 and 10376.49±2677.76 ng/mg for bladder cancer with low grade non-invasive…	ELISA result (cont.): Spearman rank correlation = 0.712 (the levels of urinary ORM1 had a strong positive correlation with the pathologic stage of bladder cancer) (P<0.0001).There was no significant association between the urinary ORM1 expression and other clinical features of bladder cancer,except ORM1 content was associated with the urinary inflammation (OR: 1.841, 95% CI: 1.123-2.565, P=0.024)…	ROC curve analysis showed cut-off value of 3912.97 ng/mg corresponding to 91.96% sensitivity and 94.34% specificity with AUC 0.965 (95%CI: 0.923-0.987) for utility of urinary ORM1 in early diagnosis and surveillance of bladder cancer. Also, a cut-off value with 7351.28 ng/mg corresponding to 91.89% sensitivity and 90.67% specificity. The AUC was 0.921 (95% CI 0.853-0.963) for utilization of ORM1 …
