# Supplementary material for: Assessing the latest advances in bone marrow stem cell therapy for Avascular Necrosis hip: A comprehensive systematic review, meta-analysis, and meta-regression of randomized controlled trial studies
Source: PLoS One. 2025 Jun 24;20(6):e0297319. doi: 10.1371/journal.pone.0297319 (PMC12186972; doi:10.1371/journal.pone.0297319)
Supplement: S3 — (XLSX) [file pone.0297319.s003.xlsx]

## Sheet: Sheet 1
Study	D1	D2	D3	D4	D5	Overall
Dewei, et al; 2012	Some concerns	Low	Low	Low	Low	Some concerns
Kang, et al; 2018	Low	Low	Low	Low	Low	Low
Hernigou, et al; 2018	Low	Low	Some concerns	Low	Low	Some concerns
Dewei, et al; 2014	Low	Low	Low	Low	Low	Low
Ma et al., 2014	Low	Low	Low	Low	Low	Low
Tabatabaee, et al; 2015	Low	Some concerns	Low	Low	Some concerns	Some concerns
Sen, et al; 2012	Low	Low	Low	Low	Low	Low
Yan, et al; 2015	Low	Some concerns	Low	Low	Some concerns	Some concerns
Cruz-Pardos, et al; 2016	Low	Low	Low	Low	Low	Low
Liu et al; 2013	Some concerns	Low	Low	Some concerns	Low	Some concerns
